# Supplementary material for: Global cooling as a driver of diversification in a major marine clade
Source: Nat Commun. 2016 Oct 4;7:13003. doi: 10.1038/ncomms13003 (PMC5059450; doi:10.1038/ncomms13003)
Supplement: Supplementary Data 1 — Source trees used in the supertree construction (NEXUS formatted text file). [file ncomms13003-s2.txt]

#NEXUS
BEGIN TREES;
	TREE werding_etal_2001_1 = (((((Porcellana_platycheles, (Neopisosoma_angustifrons, Pachycheles_serratus)), (Clastotoechus_nodosus, Clastotoechus_vanderhorsti)), ((Neopisosoma_neglectum, (Petrolisthes_magdalenensis, (Petrolisthes_jugosus, Petrolisthes_cinctipes))), Petrolisthes_tonsorius)), Petrolisthes_galathinus), Pagurus_longicarpus);
	TREE hiller_werding_2007_2 = (Petrolisthes_armatus, (Petrolisthes_edwardsii, Petrolisthes_donadio));
	TREE hiller_werding_2007_1 = (Petrolisthes_armatus, (Petrolisthes_edwardsii, Petrolisthes_donadio));
	TREE schram_dixon_2004_1 = (Euphausia_superba:1, (Metapenaeus_monoceros:1, (Sicyonia_cristata:1, (Stenopus_hispidus:1, (Atyoida_pilipes:1, ((Leander_tenuicornis:1, Macrobrachium_lar:1)0.00000:0, ((Crangon_crangon:1, Alpheus_cylindricus:1)0.00000:0, ((Polycheles_typhlops:1, Polycheles_galil:1)0.00000:0, (Eryon:1, (Glaessnericaris:1, (((Thaumastocheles_dochmiodon:1, ((Homarus_gammarus:1, (Enoplomet…
	TREE malay_paulay_2010_1 = (((Calcinus_inconspicuus, ((((Calcinus_latens, (Calcinus_verrilli, Calcinus_tubularis)), ((Calcinus_dapsiles, (Calcinus_albengai, (Calcinus_anani, (Calcinus_sirius, Calcinus_argus)))), ((Calcinus_seurati, (Calcinus_imperialis, (Calcinus_vanninii, Calcinus_isabellae))), ((Calcinus_morgani, (Calcinus_gaimardii, (Calcinus_orchidae, Calcinus_elegans))), ((Calcinus_laevimanu…
	TREE Reimann_etal_2011_1 = (Homarus_americanus, ((Callichirus_major, Thalassina_anomala), ((Atergatis_floridus, Thalamita_spec.), ((((((((((Allopetrolisthes_angulosus, Euceramus_praelongus, Neopisosoma_mexicanum, Pachycheles_crinimanus, Petrolisthes_galathinus, Petrolisthes_armatus, Pisidia_longicornis), ((Lissoporcellana_spinuligera, Porcellana_sayana), Porcellana_platycheles), Megalobrachium_po…
	TREE bracken_etal_2009_1 = (((Euphausia_eximia:1, Nematoscelis_sp.:1)0.00000:0, (Lysiosquillina_maculata:1, (Kempina_mikado:1, Squilla_empusa:1)0.00000:0)0.00000:0)0.00000:0, ((Farfantepenaeus_duorarum:1, (Penaeus_sp.:1, Penaeus_semisulcatus:1)0.00000:0)0.00000:0, ((Discias_sp.:1, ((Atyoidea_bisulcata:1, Typhlatya_pearsei:1)0.00000:0, (Nikoides_danae:1, ((Lysmata_debelius:1, Lysmata_wurdemanni:1)…
	TREE schram_dixon_2004_7 = (Euphausia_superba:1, (Metapenaeus_monoceros:1, (Sicyonia_cristata:1, (Stenopus_hispidus:1, (Atyoida_pilipes:1, (Leander_tenuicornis:1, Macrobrachium_lar:1)0.00000:0, (Crangon_crangon:1, Alpheus_cylindricus:1)0.00000:0, ((Polycheles_typhlops:1, Polycheles_galil:1)0.00000:0, ((Thaumastocheles_dochmiodon:1, ((Enoplometopus_occidentalis:1, Homarus_gammarus:1)0.00000:0, (As…
	TREE schram_dixon_2004_8 = (Euphausia_superba:1, (Metapenaeus_monoceros:1, (Sicyonia_cristata:1, (Stenopus_hispidus:1, (Atyoida_pilipes:1, (Leander_tenuicornis:1, Macrobrachium_lar:1)0.00000:0, (Crangon_crangon:1, Alpheus_cylindricus:1)0.00000:0, ((Polycheles_typhlops:1, Polycheles_galil:1)0.00000:0, (Pemphix_sueri:1, ((Thaumastocheles_dochmiodon:1, Homarus_gammarus:1)0.00000:0, (Enoplometopus_oc…
	TREE schram_dixon_2004_2 = (Euphausia_superba:1, (Metapenaeus_monoceros:1, (Sicyonia_cristata:1, ((Crangon_crangon:1, (Leander_tenuicornis:1, Macrobrachium_lar:1)0.00000:0)0.00000:0, (Stenopus_hispidus:1, ((Polycheles_galil:1, Eryon:1)0.00000:0, (Pemphix_sueri:1, (Glaessnericaris:1, (Thaumastocheles_dochmiodon:1, Homarus_gammarus:1, (Enoplometopus_occidentalis:1, Eryma:1)0.00000:0, (Astacus_astac…
	TREE mclaughlin_etal_2007_1 = (Neoglyphea_inopinata, (Dromiidae, Dynomenidae), (((((Pylojacquesidae, Paguridae, Parapaguridae), Diogenidae), Coenobitidae), Pylochelidae), (Kiwaidae, Lomisidae, (((Porcellanidae, Galatheidae), Chirostylidae), (Aeglidae, ((Blepharipodidae, (Hippidae, Albuneidae)), (Hapalogastrinae, Lithodinae)))))));
	TREE schram_dixon_2004_4 = (Euphausia_superba:1, (Metapenaeus_monoceros:1, (Sicyonia_cristata:1, (Stenopus_hispidus:1, (Atyoida_pilipes:1, (((Leander_tenuicornis:1, Macrobrachium_lar:1)0.00000:0, ((Polycheles_typhlops:1, Polycheles_galil:1)0.00000:0, ((Pemphix_sueri:1, (Thaumastocheles_dochmiodon:1, Neoglyphea_inopinata:1, Glaessnericaris:1, (Enoplometopus_occidentalis:1, Homarus_gammarus:1)0.000…
	TREE cabezas_etal_2009_1 = (Eumunida_sternomaculata, ((((Munida_mendagnai_n._sp., (Munida_stia, ((Munida_acantha, (Munida_clinata, ((Munida_leagora, (Munida_taenia, Munida_armilla)), (Munida_distiza, Munida_guttata)))), ((Munida_tyche, (Munida_notata, (Munida_caeli_n._sp., (Munida_parca, Munida_lailai_n._sp.)))), (Munida_spilota, Munida_proto))))), ((((Munida_zebra, Munida_thoe), (Munida_ommata, …
	TREE cabezas_etal_2009_2 = (Onconida_alaini, ((Paramunida_granulata, ((Paramunida_pronoe, ((Paramunida_thaliae, (Paramunida_pictura, Paramunida_labis)), (Paramunida_luminata, (Paramunida_belone, (Paramunida_salai_n._sp., Paramunida_lophia_n._sp.))))), (Paramunida_stichas, Paramunida_proxima))), (Plesionida_concava_n._sp., Plesionida_aliena)));
	TREE cabezas_etal_2009_3 = (Crosnierita_dicata, ((Agononida_sphecia, Alainius_crosnieri), (Agononida_incerta, (Agononida_marini, (Agononida_procera, (Agononida_isabelensis, Agononida_similis))))));
	TREE tirelli_etal_2008_1 = (((((((Calcinus_gaimardii, (Calcinus_laevimanus, Calcinus_minutus)), Calcinus_tubularis), Loxopagurus_loxochelis), ((((Cancellus_sp., (Diogenes_pallescens, Diogenes_custos)), Diogenes_pugilator), (Dardanus_scutellatus, (Dardanus_lagopodes, Dardanus_arrosor))), Dardanus_crassimanus)), Strigopagurus_boreonotus), ((Clibanarius_erythropus, Clibanarius_vittatus), (((Clibanar…
	TREE stillman_reeb_2001_1 = (((((((Pachycheles_chilensis, Pachycheles_crinimanus), Pachycheles_grossimanus), Pachycheles_pubescens), Pachycheles_rudis), (Pachycheles_setimanus, Pachycheles_trichotus)), Pachycheles_calculosus), Petrolisthes_galathinus);
	TREE stillman_reeb_2001_2 = (Pachycheles_pubescens, (((((((((((Petrolisthes_cabrilloi, Petrolisthes_cinctipes), ((Petrolisthes_manimaculis, Petrolisthes_eriomerus), Petrolisthes_tiburonensis)), Petrolisthes_laevigatus), (Allopetrolisthes_punctatus, Allopetrolisthes_angulosus)), ((Petrolisthes_tuberculosus, Petrolisthes_tuberculatus), Allopetrolisthes_spinifrons)), (Petrolisthes_crenulatus, (Petro…
	TREE tirelli_etal_2008_2 = ((((((Calcinus_gaimardii, (Calcinus_laevimanus, Calcinus_minutus)), Calcinus_tubularis), (((((Cancellus_sp., (Diogenes_custos, Diogenes_pallescens)), Diogenes_pugilator), Dardanus_scutellatus), (Dardanus_arrosor, Dardanus_lagopodes)), Dardanus_crassimanus)), (Loxopagurus_loxochelis, Strigopagurus_boreonotus)), ((((Clibanarius_corallinus, Clibanarius_virescens), Clibanar…
	TREE mantelatto_etal_2009_1 = (Pachycheles_pilosus, (Allopetrolisthes_spinifrons, (Petrolisthes_armatus, (((((Coenobita_compressus, (Calcinus_obscurus, Calcinus_tibicen)), (Clibanarius_antillensis, (Petrochirus_diogenes, (Dardanus_insignis, Dardanus_venosus)))), (Loxopagurus_loxochelis, (Isocheles_sawayai, Isocheles_wurdemanni))), ((Paguristes_calliopsis, Paguristes_robustus), (Paguristes_wedelli…
	TREE mantelatto_etal_2009_2 = (Allopetrolisthes_spinifrons, Pachycheles_pilosus, Petrolisthes_armatus, (((Clibanarius_antillensis, (Calcinus_obscurus, Calcinus_tibicen), (Loxopagurus_loxochelis, (Isocheles_sawayai, Isocheles_wurdemanni))), ((Petrochirus_diogenes, (Coenobita_compressus, (Dardanus_insignis, Dardanus_venosus))), ((Paguristes_calliopsis, Paguristes_robustus), (Paguristes_wedelli, (Pa…
	TREE schram_2001_4 = (Euphausia_sp.:1, ((Penaeus_sp.:1, Euricynonia_sp.:1)0.00000:0, ((Macrobrachium:1, Crangon_crangon:1, Alpheus_sublucanus:1)0.00000:0, (Stenopus_hispidus:1, (Polycheles_typhlops:1, ((Palinurus_versicolor:1, Scyllarus_arctus:1)0.00000:0, (Enoplometopus_debelius:1, ((Thaumastocheles_zaleucus:1, (Homarus_gammarus:1, Nephrops_norvegicus:1)0.00000:0)0.00000:0, ((Astacus_leptodactyl…
	TREE boyko_harvey_2009_1 = (Aegla_uruguayana, (Uroptychus_occidentalis, ((Lomis_hirta, ((Squillalbunea_mariellae, ((Stemonopa_insignis, (Italialbunea_lutetiana, (Paralbunea_intermedia, ((Leucolepidopa_sunda, ((((Lepidopa_luciae, ((Lepidopa_esposa, (Lepidopa_chilensis, (Lepidopa_dexterae, Lepidopa_venusta, Lepidopa_websteri))), (Lepidopa_mexicana, Lepidopa_wollebaeki))), (Lepidopa_californica, (Le…
	TREE tudge_1997_1 = (((Axius_glyptocercus, ((((((((((((Coenobita_brevimanus, Coenobita_perlatus, Coenobita_purpureus, Coenobita_rugosus, Coenobita_variabilis), Birgus_latro), (Dardanus_lagopodes, Dardanus_crassimanus, Dardanus_arrosor), (Diogenes_pallescens, Diogenes_custos)), Dardanus_scutellatus, Dardanus_sp._nov.), ((Calcinus_gaimardii, (Calcinus_minutus, Calcinus_laevimanus)), Strigopagurus_b…
	TREE tsang_etal_2011_1 = (((((((((((Lithodes_turritus, (Paralomis_arae, Paralomis_dofleini)), Neolithodes_nipponensis), ((Pagurus_sp., Pagurus_angustus), (Pagurodofleinia_doederleini, Pagurus_bernhardus))), (Icelopagurus_crosnieri, (Spiropagurus_profundorum, Propagurus_obtusifrons))), Michelopagurus_limatulus), ((((Coenobita_rugosus, Coenobita_violascens), (Clibanarius_virescens, (Clibanarius_hum…
	TREE malay_paulay_2010_2 = ((Calcinus_latens, (((((Calcinus_dapsiles, (Calcinus_albengai, (Calcinus_anani, (Calcinus_sirius, Calcinus_argus)))), ((Calcinus_imperialis, (Calcinus_vanninii, Calcinus_isabellae)), ((Calcinus_morgani, Calcinus_gaimardii), (Calcinus_orchidae, Calcinus_elegans)))), ((Calcinus_seurati, Calcinus_laevimanus), ((Calcinus_obscurus, (Calcinus_californiensis, Calcinus_mclaughl…
	TREE schram_dixon_2004_5 = (Euphausia_superba:1, (Metapenaeus_monoceros:1, (Sicyonia_cristata:1, ((Atyoida_pilipes:1, (Leander_tenuicornis:1, Macrobrachium_lar:1)0.00000:0, (Crangon_crangon:1, Alpheus_cylindricus:1)0.00000:0)0.00000:0, (Stenopus_hispidus:1, ((Eryon:1, (Polycheles_typhlops:1, Polycheles_galil:1)0.00000:0)0.00000:0, ((Thaumastocheles_dochmiodon:1, ((Homarus_gammarus:1, (Enoplometop…
	TREE schnabel_etal_2011_1 = (Lauridromia_dehaani, Paromola_japonica, ((((Oedignathus_inermis, Lithodes_santolla), (Pylocheles_macrops, (Trizocheles_spinosus, (((Paguristes_turgidus, Paguristes_pilosus), (Clibanarius_albidigitus, Isocheles_pilosus, Calcinus_obscurus)), (Parapagurus_latimanus, Sympagurus_dimorphus), (Coenobita_compressus, Birgus_latro), Porcellanopagurus_filholi, Pagurus_spp., Disc…
	TREE schnabel_etal_2011_5 = (Lauridromia_dehaani, Paromola_japonica, ((((((((((((((((Uroptychus_parvulus, Uroptychus_nitidus, Uroptychus_australis), Uroptychus_scambus), Gastroptychus_novaezelandiae), Uroptychodes_epigaster, Chirostylus_novaecaledoniae, Uroptychus_spinirostris), Eumunida_sternomaculata), Gastroptychus_rogeri), Kiwa_hirsuta), Pseudomunida_fragilis), (Sympagurus_dimorphus, Parapagu…
	TREE schnabel_etal_2011_3 = (Lauridromia_dehaani, (Paromola_japonica, (((((((((Coenobita_compressus, Birgus_latro), (Clibanarius_albidigitus, (Isocheles_pilosus, Calcinus_obscurus))), (Paguristes_pilosus, Paguristes_turgidus)), (((((Lithodes_santolla, Oedignathus_inermis), Discorsopagurus_schmitti), Pagurus_spp.), Porcellanopagurus_filholi), Bythiopagurus_macrocolus)), (Sympagurus_dimorphus, Para…
	TREE schnabel_etal_2011_2 = (Lauridromia_dehaani, Paromola_japonica, ((((((((((Chirostylus_novaecaledoniae, Uroptychodes_epigaster), ((((Uroptychus_australis, Uroptychus_nitidus), Uroptychus_parvulus), Uroptychus_scambus), Gastroptychus_novaezelandiae), Uroptychus_spinirostris), Eumunida_sternomaculata), Gastroptychus_rogeri), Kiwa_hirsuta), Pseudomunida_fragilis), (Lomis_hirta, (Aegla_uruguyana,…
	TREE perez-losada_etal_2002b_1 = (((((((Pachycheles_haigae, Petrolisthes_laevigatus), (Uroptychus_parvulus, Uroptychus_nitida)), (Munida_subrugosa, Munida_longipes)), (Lithodes_santolla, Oedignathus_inermis)), (Aegla_abtao, Aegla_rostrata)), (Emerita_brasiliensis, Emerita_analoga)), (Upogebia_affinis, (Helice_tridens, Philyra_pisum)));
	TREE schnabel_etal_2011_4 = (Lauridromia_dehaani, (Paromola_japonica, ((((((((((((((Uroptychus_scambus, Uroptychus_nitidus, Uroptychus_australis), Uroptychus_parvulus), Gastroptychus_novaezelandiae), Chirostylus_novaecaledoniae), Uroptychodes_epigaster), Uroptychus_spinirostris), Eumunida_sternomaculata), Gastroptychus_rogeri), Kiwa_hirsuta), Pseudomunida_fragilis), ((Aegla_uruguyana, Aegla_viola…
	TREE tsang_etal_2008_1 = ((Sergia_maxima, ((Solenocera_melantho, Aristeus_virilis), (Sicyonia_lancifer, Penaeus_monodon))), ((((((Plesionika_hsuehyui, Heterocarpus_gibbosus), Glyphocrangon_perplexa), (Macrobrachium_rosenbergii, (Gnathophyllum_americanum, Hymenocera_picta))), (Acanthephyra_eximea, Rhynchocinetes_durbanensis)), Stenopus_hispidus), (((((Calastacus_crosnieri, Eiconaxius_indicus), Cal…
	TREE perez-losada_etal_2002a_2 = ((Pachycheles_haigae, Munida_subrugosa), (Aegla_papudo, (((((((Aegla_denticulata_denticulata, Aegla_denticulata_lacustris), Aegla_manni), Aegla_hueicollensis), Aegla_alacalufi), (Aegla_bahamondei, Aegla_sp.)), Aegla_affinis), ((((((Aegla_cholchol%2, Aegla_rostrata), Aegla_cholchol%1, Aegla_laevis_talcahuano%2), (Aegla_laevis_laevis, Aegla_laevis_talcahuano%1)), Ae…
	TREE perez-losada_etal_2002a_3 = ((Pachycheles_haigae, Munida_subrugosa), (Aegla_papudo, (((Aegla_hueicollensis, (Aegla_alacalufi, ((Aegla_denticulata_denticulata, Aegla_denticulata_lacustris), Aegla_manni))), (Aegla_sp., Aegla_bahamondei), Aegla_affinis), (((((Aegla_laevis_laevis, Aegla_laevis_talcahuano%1), ((Aegla_laevis_talcahuano%2, Aegla_cholchol%1), (Aegla_rostrata, Aegla_cholchol%2))), Ae…
	TREE perez-losada_etal_2002a_1 = ((Pachycheles_haigae, Munida_subrugosa), (Aegla_papudo, (((((((Aegla_denticulata_denticulata, Aegla_denticulata_lacustris), Aegla_manni), Aegla_hueicollensis), Aegla_alacalufi), (Aegla_bahamondei, Aegla_sp.)), Aegla_affinis), ((((((Aegla_cholchol%2, Aegla_rostrata), (Aegla_laevis_talcahuano%2, Aegla_cholchol%1)), (Aegla_laevis_laevis, Aegla_laevis_talcahuano%1)), …
	TREE perez-losada_etal_2004_2 = (Aegla_papudo, (Aegla_ringueleti, (Aegla_scamosa, (((((Aegla_hueicollensis, (Aegla_denticulata_denticulata, Aegla_denticulata_lacustris)), Aegla_manni), Aegla_alacalufi), (Aegla_affinis, Aegla_neuquensis), (Aegla_bahamondei, Aegla_occidentalis)), ((((((((Aegla_cholchol, Aegla_rostrata), Aegla_laevis_talcahuano%2), (Aegla_laevis_talcahuano%1, Aegla_laevis_laevis)), …
	TREE perez-losada_etal_2004_1 = (Aegla_papudo, (Aegla_ringueleti, (((((Aegla_hueicollensis, (Aegla_denticulata_denticulata, Aegla_denticulata_lacustris)), (Aegla_alacalufi, Aegla_manni)), ((Aegla_neuquensis, Aegla_scamosa), (Aegla_bahamondei, Aegla_occidentalis))), Aegla_affinis), ((((((Aegla_laevis_laevis, Aegla_laevis_talcahuano%1), ((Aegla_cholchol, Aegla_rostrata), Aegla_laevis_talcahuano%2))…
	TREE schram_2001_2 = (Euphausia_sp.:1, ((Penaeus_sp.:1, Euricyonia_sp.:1)0.00000:0, ((Stenopus_hispidus:1, (Polycheles_typholps:1, ((Palinurells_gundlachi:1, Palinurus_versicolor:1, (Scyllarus_arctus:1, Ibacus_peronii:1)0.00000:0)0.00000:0, (Enoplometopus_debelius:1, ((Thaumastocheles_zaleucus:1, (Homarus_gammarus:1, Homarus_americanus:1, Nephrops_norvegicus:1, Nephropsis_stewarti:1)0.00000:0)0.0…
	TREE schram_2001_3 = (Penaeus_sp.:1, (Euricyonia_sp.:1, (Stenopus_hispidus:1, (Machrobranchium:1, Alpheus_sublucanus:1, (Crangon_crangon:1, (Polycheles_typholps:1, ((Palinurells_gundlachi:1, Palinurus_versicolor:1, (Scyllarus_arctus:1, Ibacus_peronii:1)0.00000:0)0.00000:0, (Enoplometopus_debelius:1, (Homarus_gammarus:1, Homarus_americanus:1, Nephrops_norvegicus:1, Nephropsis_stewarti:1, Thaumasto…
	TREE schram_2001_1 = (Euphausia_sp.:1, (Macrobrachium:1, Crangon_crangon:1, Alpheus_sublucanus:1, (Penaeus_sp.:1, Euricynonia_sp.:1)0.00000:0, (Stenopus_hispidus:1, (Polycheles_typhlops:1, ((Palinurus_versicolor:1, Scyllarus_arctus:1)0.00000:0, (Enoplometopus_debelius:1, ((Thaumastocheles_zaleucus:1, (Homarus_gammarus:1, Nephrops_norvegicus:1)0.00000:0)0.00000:0, ((Astacus_leptodactylus:1, Cherax…
	TREE macpherson_machordom_2001_1 = (Platyeriocheir_formosa, (((Raymunida_erythrina, (Raymunida_elegantissima, Raymunida_cagnetei)), (Raymunida_insulata, (Raymunida_confundens, Raymunida_dextralis))), (Agononida_incerta, (Munida_rhodonia, Munida_rubrodigitalis))));
	TREE morrison_etal_2002_1 = (Procambarus_clarkii, ((Neotrypaea_californiensis, Callichirus_major), ((Hepatus_epheliticus, Raninoides_louisianensis), ((Panulirus_argus, (Jaxea_nocturna, Upogebia_affinis)), (((Aegla_uruguayana, Lomis_hirta), ((Eumunida_sternomaculata, Munida_quadrispina), (Pachycheles_rudis, Petrolisthes_armatus))), ((Blepharipoda_occidentalis, (Emerita_analoga, Lepidopa_californic…
	TREE morrison_etal_2002_2 = (Procambarus_clarkii, ((Callichirus_major, Neotrypaea_californiensis), ((Hepatus_epheliticus, Raninoides_louisianensis), (Panulirus_argus, Jaxea_nocturna), Upogebia_affinis, (((Aegla_uruguayana, Lomis_hirta), ((Eumunida_sternomaculata, Munida_quadrispina), (Pachycheles_rudis, Petrolisthes_armatus)), ((Emerita_analoga, Lepidopa_californicus), Blepharipoda_occidentalis),…
	TREE dixon_etal_2003_2 = (Euphausia_superba, ((Metapenaeus_monoceros, Sicyonia_cristata), (((Atyoida_pilipes, (Thalassocaris_crinita, (Leander_tenuicornis, Macrobrachium_lar))), (Procaris_ascensionis, (Crangon_crangon, Alpheus_cylindricus))), (Stenopus_hispidus, ((Polycheles_typhlops, Polycheles_galil), ((Neoglyphea_inopinata, (Thaumastocheles_dochmiodon, ((Enoplometopus_occidentalis, Nephropsis_…
	TREE mantelatto_etal_2006_2 = ((Petrolisthes_armatus, Pachycheles_laevidactylus), ((((Coenobita_compressus, (Petrochirus_diogenes, (Dardanus_insignis, Dardanus_venosus))), (((((Isocheles_sawayai, Isocheles_pilosus), Isocheles_wurdemanni), Loxopagurus_loxochelis), (Clibanarius_antillensis, Clibanarius_albidigitus)), (Calcinus_obscurus, Calcinus_tibicen))), (((Paguristes_calliopsis, Paguristes_robu…
	TREE mantelatto_etal_2006_3 = ((Petrolisthes_armatus, Pachycheles_laevidactylus), ((((((Dardanus_venosus, Dardanus_insignis), Petrochirus_diogenes), Coenobita_compressus), (((Paguristes_calliopsis, Paguristes_tortugae), Paguristes_robustus), Paguristes_erythrops)), ((((Isocheles_wurdemanni, (Isocheles_sawayai, Isocheles_pilosus)), Loxopagurus_loxochelis), (Calcinus_obscurus, Calcinus_tibicen)), (…
	TREE mantelatto_etal_2006_1 = ((Petrolisthes_armatus, Pachycheles_laevidactylus), (((((Coenobita_compressus, (Dardanus_venosus, Dardanus_insignis)), Petrochirus_diogenes), (((Isocheles_wurdemanni, Isocheles_sawayai, Isocheles_pilosus), Loxopagurus_loxochelis), (Clibanarius_antillensis, Clibanarius_albidigitus), (Calcinus_obscurus, Calcinus_tibicen))), (((Paguristes_calliopsis, Paguristes_robustus…
	TREE schram_dixon_2004_10 = (Euphausia_superba:1, (Metapenaeus_monoceros:1, (Sicyonia_cristata:1, ((Atyoida_pilipes:1, (Leander_tenuicornis:1, Macrobrachium_lar:1)0.00000:0, (Crangon_crangon:1, Alpheus_cylindricus:1)0.00000:0)0.00000:0, (Stenopus_hispidus:1, ((Eryon:1, (Polycheles_typhlops:1, Polycheles_galil:1)0.00000:0)0.00000:0, (Pemphix_sueri:1, (Glaessnericaris:1, (Thaumastocheles_dochmiodon…
	TREE dixon_etal_2003_1 = (Euphausia_superba, ((Metapenaeus_monoceros, Sicyonia_cristata), (Stenopus_hispidus, (Atyoida_pilipes, (Thalassocaris_crinita, (Leander_tenuicornis, Macrobrachium_lar))), (Procaris_ascensionis, (Crangon_crangon, Alpheus_cylindricus)), ((Polycheles_typhlops, Polycheles_galil), ((Thaumastocheles_dochmiodon, ((Enoplometopus_occidentalis, (Nephropsis_stewarti, Homarus_gammaru…
	TREE jones_macpherson_2007_1 = (((Munidopsis_antonii, (Munidopsis_recta, Munidopsis_bracteosa, Munidopsis_scotti, Munidopsis_exuta)), (Munidopsis_kensmithi, Munidopsis_verrucosus)), (Munidopsis_segonzaci, (Munidopsis_hirsuta, Munidopsis_cascadia, Munidopsis_tiburon, Munidopsis_vrijenhoeki, (Munidopsis_albatrossae, Munidopsis_aries))));
	TREE poupin_malay_2009_1 = (Dardanus_lagopodes, (((Cliopagurus_tricolor, (Cliopagurus_galzini, (Cliopagurus_strigatus, Cliopagurus_vakovako))), Ciliopagurus_hawaiiensis), Strigopagurus_poupini));
	TREE perez-losada_etal_2009_1 = (Aegla_papudo, (Aegla_ringueleti, (Aegla_scamosa, ((((((Aegla_denticulata_denticulata, Aegla_denticulata_lacustris), Aegla_hueicollensis), Aegla_manni), Aegla_alacalufi), (Aegla_bahamondei, Aegla_occidentalis), (Aegla_affinis, Aegla_neuquensis)), (((((((Aegla_concepcionensis, (Aegla_rostrata, Aegla_cholchol)), (Aegla_laevis_laevis, Aegla_laevis_talcahuano)), Aegla_…
	TREE tirelli_etal_2008_3 = ((((((Calcinus_gaimardii, Calcinus_laevimanus, Calcinus_minutus, Calcinus_tubularis), ((((((Diogenes_custos, Diogenes_pallescens), Cancellus_sp.), Diogenes_pugilator), Dardanus_scutellatus), Dardanus_arrosor, Dardanus_lagopodes), Dardanus_crassimanus)), Loxopagurus_loxochelis), Strigopagurus_boreonotus), (((Clibanarius_erythropus, Clibanarius_vittatus), Clibanarius_cora…
	TREE porter_etal_2005_1 = ((((((((((((Astacus_astacus, Pacifastacus_leniusculus), Cambaroides_japonicus), ((Orconectes_virilis, Cambarus_maculatus), Cambarellus_shufeldtii)), (Astacopsis_gouldi, Cherax_glaber)), ((((Homarus_gammarus, Homarus_americanus), Nephrops_norvegicus), Nephropsis_aculeata), Acanthacaris_caeca)), (((Lepidophthalmus_louisianensis, Sergio_mericeae), Callichirus_major), (Calli…
	TREE tirelli_etal_2010_1 = (Pagurus_bernhardus, (((((Calcinus_gaimardii, Calcinus_laevimanus, Calcinus_minutus, Calcinus_tubularis), Strigopagurus_boreonotus, Loxopagurus_loxochelis), ((((Dardanus_arrosor, Dardanus_crassimanus, Dardanus_lagopodes), Dardanus_scutellatus), (Diogenes_pallescens, Diogenes_custos)), Diogenes_pugilator, Cancellus_sp.)), Paguristes_eremita), (((Clibanarius_corallinus, C…
	TREE poupin_malay_2009_2 = (Dardanus_lagopodes, ((Cliopagurus_tricolor, (Cliopagurus_galzini, (Cliopagurus_strigatus, Cliopagurus_vakovako))), (Ciliopagurus_hawaiiensis, Strigopagurus_poupini)));
	TREE ahyong_etal_2009_1 = ((Lauridromia_dehaani, Paromola_japonica), ((Blepharipoda_occidentalis, (Emerita_emeritus, Lepidopa_californica)), (Pylocheles_macrops, ((Bythiopagurus_macroculus, ((Discorsopagurus_schmitti, (Oedignathus_inermis, Lithodes_santolla)), (Pagurus_bernhardus, Pagurus_longicarpus))), ((Trizocheles_spinosus, (Sympagurus_dimorphus, Parapagurus_latimanus)), ((Lomis_hirta, (Kiwa_…
	TREE ahyong_etal_2009_2 = (Lauridromia_dehaani, Paromola_japonica, ((Blepharipoda_occidentalis, (Emerita_emeritus, Lepidopa_californica)), ((Pylocheles_macrops, (Bythiopagurus_macroculus, ((Discorsopagurus_schmitti, (Oedignathus_inermis, Lithodes_santolla)), (Pagurus_bernhardus, Pagurus_longicarpus)))), ((((Trizocheles_spinosus, (Sympagurus_dimorphus, Parapagurus_latimanus)), (Lomis_hirta, (Aegla…
	TREE macpherson_etal_2005_1 = (Upogebia_affinis, ((Kiwa_hirsuta, (((Petrolisthes_haigae, Petrolisthes_laevigatus), (Uroptychus_parvulus, Uroptychus_nitidus)), (Munida_subrugosa, Munida_longipes))), (Aegla_abtao, Aegla_rostrata), (Odeignathus_inermis, Lithodes_santolla)), (Emerita_analoga, Emerita_brasiliensis));
	TREE hiller_etal_2006_1 = (Pagurus_longicarpus, (((((((Petrolisthes_galathinus, Petrolisthes_caribensis%1), (Petrolisthes_columbiensis, (Petrolisthes_bolivarensis, Parapetrolisthes_tortugensis))), (Petrolisthes_sanmartini, Petrolisthes_caribensis%2)), (Petrolisthes_sanfelipensis, (Petrolisthes_monodi, Petrolisthes_amoenus))), ((((Petrolisthes_marginatus, (Petrolisthes_haigae, Petrolisthes_hirtisp…
	TREE cunningham_etal_1992_1 = (Artemia_salina, (((Pagurus_pollicaris, Pagurus_longicarpus), ((Labidochirus_splendescens, (Ellasochirus_tenulmanus, (Pagurus_bernhardus, Pagurus_acadianus))), (Lithodes_aequispina, Paralithodes_camtschatica))), (Clibanarius_vittatus, Coenobita_sp.)));
	TREE hiller_etal_2006_2 = (Pagurus_longicarpus, (((((Petrolisthes_galathinus, Petrolisthes_caribensis%1), (Petrolisthes_columbiensis, (Petrolisthes_bolivarensis, Parapetrolisthes_tortugensis)), (Petrolisthes_sanmartini, Petrolisthes_caribensis%2)), (Petrolisthes_sanfelipensis, (Petrolisthes_monodi, Petrolisthes_amoenus)), ((Petrolisthes_marginatus, (Petrolisthes_haigae, Petrolisthes_hirtispinosus…
	TREE machordom_macpherson_2004_2 = (((((((((((((((((Munida_notata, Munida_sp2), Munida_tyche), (Munida_spilota, Munida_proto)), Munida_leagora), ((Munida_armilla, Munida_taenia), (Munida_guttata, Munida_distiza))), Munida_acantha), (Munida_sp3, Munida_clinata)), Munida_stia), (Munida_gordoae, Munida_rogeri)), ((((((Munida_rhodonia, Munida_militaris), (Munida_rosula, Munida_congesta)), Munida_comp…
	TREE machordom_macpherson_2004_3 = (Leiogalathea_laevirostris, Eumunida_sternomaculata, (((((Munida_stia, ((((Munida_tiresias, (Munida_compressa, (Munida_rubrodigitalis, ((Munida_militaris, (Munida_rosula, (Munida_eclepsis, Munida_pagesi))), (Munida_rhodonia, Munida_congesta))))), (Munida_gordoae, (Munida_leptosyne, Munida_leviantennata))), (Munida_alonsoi, (Munida_psamathe, (Munida_sp1, Munida_t…
	TREE hall_thatje_2009_1 = ((Aegla_sp., (Pagurus_bernhardus, Pagurus_hirsuticusulus)), (((Cryptolithodes_sitchensis, Cryptolithodes_typicus), (Phyllolithodes_papillosus, (Lopholithodes_mandtii, (Glyptolithodes_cristatipes, (Paralomis_formosa, Paralomis_spinosissima))), (Neolithodes_brodiei, (Paralithodes_camtschaticus, Paralithodes_brevipes), (Lithodes_confundens, Lithodes_ferox)))), (Oedignathus_…
	TREE machordom_macpherson_2004_1 = ((((((((((((((((Munida_notata, Munida_sp2), Munida_tyche), (Munida_proto, Munida_spilota)), Munida_leagora), ((Munida_armilla, Munida_taenia), (Munida_guttata, Munida_distiza))), (Munida_clinata, Munida_sp3)), Munida_acantha), Munida_stia), ((((((Munida_congesta, Munida_rhodonia), (Munida_rosula, Munida_militaris)), (Munida_rubrodigitalis, Munida_compressa)), Mu…
	TREE schram_dixon_2004_6 = (Euphausia_superba:1, (Metapenaeus_monoceros:1, (Sicyonia_cristata:1, (Stenopus_hispidus:1, (Atyoida_pilipes:1, (((Leander_tenuicornis:1, Macrobrachium_lar:1)0.00000:0, ((Polycheles_typhlops:1, Polycheles_galil:1)0.00000:0, ((Neoglyphea_inopinata:1, (Thaumastocheles_dochmiodon:1, ((Enoplometopus_occidentalis:1, Homarus_gammarus:1)0.00000:0, (Astacus_astacus:1, Austropot…
	TREE creasey_etal_2000_1 = (Galathea_squamifera, (Munidopsis_spinihirsuta, ((Munidopsis_scobina, Munidopsis_parfaiti), (Munidopsis_subsquamosa, Munidopsis_crassa))));
	TREE machordom_macpherson_2004_4 = ((((((((((((((Munida_notata, Munida_sp2), Munida_leagora), (Munida_sp3, Munida_clinata)), Munida_tyche), (((Munida_taenia, Munida_guttata), Munida_distiza), Munida_acantha)), Munida_pagesi), (Munida_spilota, Munida_zebra)), Munida_thoe), ((((((Raymunida_dextralis, Raymunida_erythrina), Raymunida_elegantissima, Raymunida_confundens, Raymunida_cagnetei), Raymunida…
	TREE mantelatto_etal_2011_1 = (Porcellana_sayana, (((((Pachycheles_grossimanus, (Pachycheles_ackleianus, Pachycheles_pilosus)), Pachycheles_monilifer), Pachycheles_susanae), Neopisossoma_angustifrons), ((((Petrolisthes_lewisi, Petrolisthes_magdalensis), Petrolisthes_tonsorius, Petrolisthes_violaceus, Petrolisthes_jugosus), Petrolisthes_tridentatus, Petrolisthes_quadratus), (Megalobrachium_soriatu…
	TREE hirose_etal_2010_1 = (Pagurus_longicarpus, Clibanarius_corallinus, (Clibanarius_eurysternus, Clibanarius_rhabdodactylus, Clibanarius_albidigitus, (Calcinus_laevimanus, Calcinus_latens), (Clibanarius_ambonensis, (Clibanarius_striolatus, (Clibanarius_longitarsus, Clibanarius_demani))), (Clibanarius_virescens, (Clibanarius_humilis, (Clibanarius_merguiensisy, Clibanarius_englaucus)))));
	TREE martin_abele_1986_1 = (((Axius_vivesi, Axiopsis), ((((((((Pagurus_pollicaris, Porcellanopagurus, Pylopagurus, Nematopagurus, Lithopagurus), (Parapagurus_pictus, Probeebei_mirabilis)), (Mixtopagurus_paradoxus, Pylocheles_inarmatus)), ((Clibanarius_vittatus, Aniculus, Cancellus, Paguristes), (Birgus_latro, Coenobita_clypeatus))), (((((((Munidopsis, Galathea_squamifera), Petrolisthes_tuberculos…
	TREE martin_abele_1986_2 = (((((Naushonia_crangonoides, Laurentiella, Jaxea_novaezealandiae), (Axius_vivesi, Axiopsis)), (Upogebia_africana, (Thalassina_anomala, Thalassina_squamifera))), Callianassa_jamaiciense), (((Emerita_rathbunae, Emerita_talpoida), Albunea_paretii), (((Petrolisthes_tuberculosus, ((Munidopsis, Galathea_squamifera), (Pseudomunida, Gastroptychus, Uroptychus_nitidus))), (Aegla_…
	TREE schram_dixon_2004_3 = (Euphausia_superba:1, (Metapenaeus_monoceros:1, (Sicyonia_cristata:1, ((Crangon_crangon:1, (Leander_tenuicornis:1, Macrobrachium_lar:1)0.00000:0)0.00000:0, (Stenopus_hispidus:1, ((Polycheles_galil:1, Eryon:1)0.00000:0, ((Pemphix_sueri:1, ((Thaumastocheles_dochmiodon:1, Glaessnericaris:1, ((Homarus_gammarus:1, (Enoplometopus_occidentalis:1, Eryma:1)0.00000:0)0.00000:0, (…
	TREE lemaitre_etal_2009_2 = ((Parapylocheles_scorpio, (Trizocheles_vaubanae, Trizocheles_longicaulis, Trizocheles_spinosus_spinosus, Trizocheles_spinosus_bathamae), ((Trizocheles_boasi, Trizocheles_gracilis), Trizocheles_brevicaulis, Trizocheles_n._sp._b), Mixtopagurus_paradoxus, Trizocheles_perplexus, Trizocheles_mutus, Trizocheles_manningi, Trizocheles_sakaii, Trizocheles_brachyops, Trizocheles…
	TREE lemaitre_etal_2009_1 = (((((Parapylocheles_scorpio, Cancellocheles_sculptipes), ((((Trizocheles_n._sp._c, Trizocheles_loquax, Trizocheles_sakaii), (((Trizocheles_caledonicus, Trizocheles_brachyops), Trizocheles_moosai), Trizocheles_laurentae), (Trizocheles_spinosus_spinosus, Trizocheles_spinosus_bathamae, Trizocheles_longicaulis, Trizocheles_vaubanae), ((Trizocheles_boasi, Trizocheles_gracil…
	TREE ahyong_o'meally_2004_3 = (Stenopus_hispidus, ((Polycheles_aculeatus, Polycheles_baccatus, Polycheles_suhmi), ((Biarctus_sordidus, (Palinurellus_wieneckii, (Jasus_edwardsii, Panulirus_argus))), ((Neoglyphea_inopinata, ((Enoplometopus_occidentalis, (Thaumastochelopsis_sp., (Metanephrops_armatus, (Nephropsis_stewarti, Homarus_americanus)))), (Astacus_astacus, Austropotamobius_torrentium, (Orcon…
	TREE ahyong_o'meally_2004_2 = (Stenopus_hispidus, ((Polycheles_aculeatus, (Polycheles_baccatus, Polycheles_suhmi)), ((Biarctus_sordidus, (Palinurellus_wieneckii, (Jasus_edwardsii, Panulirus_argus))), ((Neoglyphea_inopinata, ((Enoplometopus_occidentalis, (Thaumastochelopsis_sp., (Nephropsis_stewarti, (Metanephrops_armatus, Homarus_americanus)))), (((Astacus_astacus, Austropotamobius_torrentium), (…
	TREE ahyong_o'meally_2004_1 = (Stenopus_hispidus, ((Polycheles_aculeatus, (Polycheles_baccatus, Polycheles_suhmi)), ((Biarctus_sordidus, (Palinurellus_wieneckii, (Jasus_edwardsii, Panulirus_argus))), ((Neoglyphea_inopinata, ((Enoplometopus_occidentalis, (Thaumastochelopsis_sp., (Nephropsis_stewarti, (Metanephrops_armatus, Homarus_americanus)))), (((Astacus_astacus, Austropotamobius_torrentium), (…
	TREE schram_dixon_2004_9 = (Euphausia_superba:1, (Metapenaeus_monoceros:1, (Sicyonia_cristata:1, (Stenopus_hispidus:1, (Atyoida_pilipes:1, ((Leander_tenuicornis:1, Macrobrachium_lar:1)0.00000:0, ((Crangon_crangon:1, Alpheus_cylindricus:1)0.00000:0, ((Polycheles_typhlops:1, Polycheles_galil:1)0.00000:0, (Eryon:1, ((Thaumastocheles_dochmiodon:1, ((Homarus_gammarus:1, (Enoplometopus_occidentalis:1, …
END;
