# Supplementary material for: Global cooling as a driver of diversification in a major marine clade
Source: Nat Commun. 2016 Oct 4;7:13003. doi: 10.1038/ncomms13003 (PMC5059450; doi:10.1038/ncomms13003)
Supplement: Supplementary Data 2 — Final supertree used in subsequent analysis (NEXUS formatted text file). [file ncomms13003-s3.txt]

(Brachyura:201.4,(((((((((((((((((((Aegla_strinatii:5.911764706,Aegla_cavernicola:5.911764706)392:5.911764706,Aegla_schmitii:11.82352941)391:5.911764706,Aegla_parana:17.73529412)390:5.911764706,(Aegla_parva:11.82352941,Aegla_castro:11.82352941)393:11.82352941)389:5.911764706,Aegla_perobae:29.55882353)388:5.911764706,Aegla_paulensis:35.47058824)387:5.911764706,Aegla_leptodactyla:41.38235294)386:5.911764706,((((Aegla_odebrechtii:9.458823529,Aegla_jarai:9.458823529)397:9.458823529,Aegla_spinosa:18.91764706)396:9.458823529,Aegla_n.sp.3:28.37647059)395:9.458823529,Aegla_n.sp.2:37.83529412)394:9.458823529)385:5.911764706,Aegla_camargoi:53.20588235)384:5.911764706,Aegla_spinipalma:59.11764706)383:5.911764706,Aegla_marginata:65.02941176)382:5.911764706,((((Aegla_platensis:26.60294118,(Aegla_uruguayana:13.30147059,Aegla_rossiana:13.30147059)402:13.30147059)401:13.30147059,Aegla_singularis:39.90441176)400:13.30147059,((((Aegla_septentrionalis:17.73529412,(Aegla_sanlorenzo:8.867647059,Aegla_jujuyana:8.867647059)407:8.867647059)406:8.867647059,Aegla_n.sp.6:26.60294118)405:8.867647059,Aegla_humahuaca:35.47058824)404:8.867647059,((Aegla_violacea:14.77941176,Aegla_prado:14.77941176)409:14.77941176,Aegla_intercalata:29.55882353)408:14.77941176)403:8.867647059)399:8.867647059,(((((Aegla_grisella:10.34558824,Aegla_plana:10.34558824)414:10.34558824,(Aegla_inermis:10.34558824,Aegla_longirostris:10.34558824)415:10.34558824)413:10.34558824,Aegla_obstipa:31.03676471)412:10.34558824,(Aegla_n.sp.4:20.69117647,Aegla_itacolomiensis:20.69117647)416:20.69117647)411:10.34558824,((((Aegla_franciscana:10.34558824,Aegla_ligulata:10.34558824)420:10.34558824,Aegla_serrana:20.69117647)419:10.34558824,Aegla_inconspicua:31.03676471)418:10.34558824,((Aegla_n.sp.1:13.79411765,Aegla_n.sp.5:13.79411765)422:13.79411765,Aegla_leptochela:27.58823529)421:13.79411765)417:10.34558824)410:10.34558824)398:8.867647059)381:5.911764706,((((Aegla_laevis:25.61764706,(Aegla_cholchol:12.80882353,Aegla_rostrata:12.80882353)427:12.80882353)426:12.80882353,Aegla_pewenchae:38.42647059)425:12.80882353,Aegla_araucaniensis:51.23529412)424:12.80882353,((Aegla_abtao:21.34803922,Aegla_riolimayana:21.34803922)429:21.34803922,Aegla_spectabilis:42.69607843)428:21.34803922)423:12.80882353)380:5.911764706,((((Aegla_neuquensis:27.58823529,(Aegla_bahamondei:13.79411765,Aegla_occidentalis:13.79411765)434:13.79411765)433:13.79411765,Aegla_scamosa:41.38235294)432:13.79411765,(Aegla_alacalufi:36.78431373,(Aegla_hueicollensis:18.39215686,Aegla_denticulata:18.39215686)436:18.39215686)435:18.39215686)431:13.79411765,Aegla_affinis:68.97058824)430:13.79411765)379:5.911764706,Aegla_ringueleti:88.67647059)378:5.911764706,Aegla_papudo:94.58823529)377:5.911764706,Lomis_hirta:100.5)376:83.26,((((((((Raymunida_erythrina:7.985,(Raymunida_cagnetei:3.9925,Raymunida_elegantissima:3.9925)445:3.9925)444:3.9925,(Raymunida_insulata:7.985,(Raymunida_confundens:3.9925,Raymunida_dextralis:3.9925)447:3.9925)446:3.9925)443:100.765,(((((((Plesionida_concava:5.807272727,Plesionida_aliena:5.807272727)454:5.807272727,(((((((Paramunida_pictura:1.451818182,Paramunida_labis:1.451818182)461:1.451818182,Paramunida_luminata:2.903636364)460:1.451818182,Paramunida_thalie:4.355454545)459:1.451818182,((Paramunida_salai:1.935757576,Paramunida_lophia:1.935757576)463:1.935757576,Paramunida_belone:3.871515152)462:1.935757576)458:1.451818182,Paramunida_pronoe:7.259090909)457:1.451818182,(Paramunida_proxima:4.355454545,Paramunida_stichas:4.355454545)464:4.355454545)456:1.451818182,Paramunida_granulata:10.16272727)455:1.451818182)453:1.451818182,((Onconida_tropis:4.899886364,Onconida_alaini:4.899886364)466:4.899886364,((Bathymunida_sibogae:3.266590909,Bathymunida_nebulosa:3.266590909)468:3.266590909,Heteronida_aspinirostris:6.533181818)467:3.266590909)465:3.266590909)452:1.451818182,Agononida_sphecia:14.51818182)451:1.451818182,Crosnierita_dicata:15.97)450:32.2575,Babamunida_callista:48.2275)449:32.2575,((((((Munida_pagesi:1.523714286,Munida_eclepsis:1.523714286)474:1.523714286,(((Munida_congesta:0.7618571429,Munida_rhodonia:0.7618571429)477:0.7618571429,(Munida_rosula:0.7618571429,Munida_militaris:0.7618571429)478:0.7618571429)476:0.7618571429,(Munida_rubridigitalis:1.142785714,Munida_compressa:1.142785714)479:1.142785714)475:0.7618571429)473:0.7618571429,Munida_tiresias:3.809285714)472:0.7618571429,(((Munida_rufiantennulata:1.142785714,Munida_psylla:1.142785714)482:1.142785714,Munida_ommata:2.285571429)481:1.142785714,(Munida_thoe:1.714178571,Munida_zebra:1.714178571)483:1.714178571)480:1.142785714)471:0.7618571429,(((((((Munida_proto:1.212045455,Munida_spilota:1.212045455)490:1.212045455,(((Munida_caeli:0.9696363636,(Munida_parca:0.4848181818,Munida_lailai:0.4848181818)494:0.4848181818)493:0.4848181818,Munida_notata:1.454454545)492:0.4848181818,Munida_tyche:1.939272727)491:0.4848181818)489:0.4848181818,Munida_leagora:2.908909091)488:0.4848181818,((Munida_distiza:1.131242424,Munida_guttata:1.131242424)496:1.131242424,(Munida_armilla:1.131242424,Munida_taenia:1.131242424)497:1.131242424)495:1.131242424)487:0.4848181818,Munida_acantha:3.878545455)486:0.4848181818,Munida_stia:4.363363636)485:0.4848181818,Munida_mendagnai:4.848181818)484:0.4848181818)470:37.576,(Cervimunida_johni:2.6665,Pleuroncodes_monodon:2.6665)498:40.2425)469:37.576)448:32.2575)442:32.2575,Alainius_crosnieri:145)441:3.075,(((((((((Pachycheles_pilosus:6.78,Pachycheles_ackleianus:6.78)507:6.78,Pachycheles_pubescens:13.56)506:6.78,Pachycheles_rudis:20.34)505:6.78,(Pachycheles_setimanus:13.56,Pachycheles_trichotus:13.56)508:13.56)504:6.78,Pachycheles_laevidactylus:33.9)503:27.775,((((((((((Petrolisthes_violaceus:4.606,Liopetrolisthes_mitra:4.606)518:4.606,((Petrolisthes_hirtipes:3.070666667,Petrolisthes_gracilis:3.070666667)520:3.070666667,Petrolisthes_schmitti:6.141333333)519:3.070666667)517:3.070666667,(((Petrolisthes_platymerus:3.582444444,Petrolisthes_holotrichus:3.582444444)523:3.582444444,Petrolisthes_crenulatus:7.164888889)522:3.582444444,((((((Petrolisthes_eriomerus:1.535333333,Petrolisthes_manimaculis:1.535333333)529:1.535333333,Petrolisthes_tiburonensis:3.070666667)528:1.535333333,(Petrolisthes_cinctipes:2.303,Petrolisthes_cabrilloi:2.303)530:2.303)527:1.535333333,Petrolisthes_laevigatus:6.141333333)526:1.535333333,(Allopetrolisthes_angulosus:3.838333333,Allopetrolisthes_punctatus:3.838333333)531:3.838333333)525:1.535333333,((Petrolisthes_tuberculosus:3.070666667,Petrolisthes_tuberculatus:3.070666667)533:3.070666667,Allopetrolisthes_spinifrons:6.141333333)532:3.070666667)524:1.535333333)521:1.535333333)516:1.535333333,(Petrolisthes_magdalenensis:6.909,Petrolisthes_lewisi:6.909)534:6.909)515:1.535333333,Neopisosoma_neglectum:15.35333333)514:1.535333333,Petrolisthes_tonsorius:16.88866667)513:1.535333333,Petrolisthes_quadratus:18.424)512:1.535333333,(Petrolisthes_tridentatus:9.979666667,Petrolisthes_cf_tridentatus:9.979666667)535:9.979666667)511:1.535333333,Petrolisthes_granulosus:21.49466667)510:1.535333333,((Petrolisthes_galathinus:14.39375,(Petrolisthes_columbiensis:9.595833333,(Petrolisthes_bolivarensis:4.797916667,Parapetrolisthes_tortugensis:4.797916667)539:4.797916667)538:4.797916667)537:4.797916667,((Petrolisthes_glasselli:7.676666667,Petrolisthes_rosariensis:7.676666667)541:7.676666667,((Petrolisthes_armatus:7.676666667,(Petrolisthes_zacae:3.838333333,Petrolisthes_robsonae:3.838333333)544:3.838333333)543:3.838333333,((Petrolisthes_haigae:3.838333333,Petrolisthes_hirtispinosus:3.838333333)546:3.838333333,(Petrolisthes_edwardsii:3.838333333,Petrolisthes_agassizii:3.838333333)547:3.838333333)545:3.838333333)542:3.838333333)540:3.838333333)536:3.838333333)509:38.645)502:27.775,((Lissoporcellana_spinuligera:11.3,Porcellana_sayana:11.3)549:11.3,Porcellana_platycheles:22.6)548:66.85)501:27.775,Petrocheles_australiensis:117.225)500:27.775,(Galathea_sp.:72.5,Galathea_rostrata:72.5)550:72.5)499:3.075)440:3.075,(Shinkaia_crosnieri:145,(((Munidopsis_exuta:24.03333333,Munidopsis_bracteosa:24.03333333)554:24.03333333,Munidopsis_antonii:48.06666667)553:24.03333333,((Munidopsis_kensmithi:24.03333333,Munidopsis_formosa:24.03333333)556:24.03333333,Munidopsis_verrucosus:48.06666667)555:24.03333333)552:72.9)551:6.15)439:3.075,((((((Gastroptychus_novaezelandiae:33,((Uroptychus_nitidus:11,Uroptychus_australis:11)564:11,Uroptychus_scambus:22)563:11)562:11,Uroptychodes_epigaster:44)561:11,Uroptychus_spinirostris:55)560:11,Chirostylus_novaecaledoniae:66)559:29.40833333,Eumunida_sternomaculata:95.40833333)558:29.40833333,Kiwa_hirsuta:124.8166667)557:29.40833333)438:20.715,((((((((((((((Paralomis_spinosissima:5.3,Paralomis_formosa:5.3)578:2.532857143,Glyptolithodes_cristatipes:7.832857143)577:2.532857143,Lopholithodes_mandtii:10.36571429)576:2.532857143,((Lithodes_confundens:4.29952381,Lithodes_ferox:4.29952381)580:4.29952381,(Paralithodes_camtschaticus:4.29952381,Paralithodes_brevipes:4.29952381)581:4.29952381)579:4.29952381)575:2.532857143,(Cryptolithodes_typicus:7.715714286,Cryptolithodes_sitchensis:7.715714286)582:7.715714286)574:2.532857143,((Hapalogaster_dentata:5.988095238,Hapalogaster_mertensii:5.988095238)584:5.988095238,Oedignathus_inermis:11.97619048)583:5.988095238)573:2.532857143,(Pylopagurus_discoidalis:10.24857143,Nematopagurus_spinulosensoris:10.24857143)585:10.24857143)572:18.02685714,((((Pagurus_bernhardus:13.16,(((Pagurus_provenzanoi:3.29,Pagurus_brevidactylus:3.29)592:3.29,Pagurus_maclaughlinae:6.58)591:3.29,(Pagurus_villosus:6.58,(Pagurus_leptonyx:3.29,Pagurus_criniticornis:3.29)594:3.29)593:3.29)590:3.29)589:3.29,((Pagurus_comptus:5.483333333,Pagurus_forceps:5.483333333)596:5.483333333,Pagurus_edwardsii:10.96666667)595:5.483333333)588:3.29,(Pagurus_longicarpus:9.87,Pagurus_exilis:9.87)597:9.87)587:3.29,(Pagurus_prideaux:11.515,Pagurus_capillatus:11.515)598:11.515)586:15.494)571:15.494,((Propagurus_obtusifrons:7.676666667,Spiropagurus_profundorum:7.676666667)600:7.676666667,Icelopagurus_crosnieri:15.35333333)599:38.66466667)570:15.494,Porcellanopagurus_sp.:69.512)569:15.494,Lithopagurus:85.006)568:15.494,(((((((((((((Calcinus_sirius:4.842857143,Calcinus_argus:4.842857143)613:4.842857143,Calcinus_anani:9.685714286)612:4.842857143,Calcinus_albengai:14.52857143)611:4.842857143,Calcinus_dapsiles:19.37142857)610:4.842857143,((Calcinus_morgani:12.10714286,(Calcinus_elegans:6.053571429,Calcinus_orchidae:6.053571429)616:6.053571429)615:6.053571429,((Calcinus_vanninii:6.053571429,Calcinus_isabellae:6.053571429)618:6.053571429,Calcinus_imperialis:12.10714286)617:6.053571429)614:6.053571429)609:4.842857143,((((Calcinus_hakahau:5.811428571,Calcinus_gouti:5.811428571)622:5.811428571,Calcinus_laurentae:11.62285714)621:5.811428571,Calcinus_pulcher:17.43428571)620:5.811428571,Calcinus_guamensis:23.24571429)619:5.811428571)608:4.842857143,(Calcinus_tubularis:16.95,Calcinus_verrillii:16.95)623:16.95)607:8.03575,(Loxopagurus_loxochelis:25.425,((Isocheles_pilosus:8.475,Isocheles_sawayai:8.475)626:8.475,Isocheles_wurdemanni:16.95)625:8.475)624:16.51075)606:8.03575,(Clibanarius_antillensis:24.98575,Clibanarius_albidigitus:24.98575)627:24.98575)605:8.03575,(((((Birgus_latro:2.58,(Coenobita_brevimanus:1.29,Coenobita_violascens:1.29)633:1.29)632:0.688,(Diogenes_pallescens:1.29,Diogenes_custos:1.29)634:1.978)631:0.688,Cancellus_sp.:3.956)630:0.688,Diogenes_pugilator:4.644)629:27.025625,((Dardanus_lagopodes:3.554666667,(Dardanus_sanguinocarpus:1.777333333,Dardanus_longior:1.777333333)637:1.777333333)636:1.777333333,(Dardanus_venosus:2.666,Dardanus_insignis:2.666)638:2.666)635:26.337625)628:26.337625)604:16.65,((Paguristes_weddellii:44.02866667,(Paguristes_erythrops:22.01433333,Paguristes_eremita:22.01433333)641:22.01433333)640:22.01433333,((Paguristes_robustus:22.01433333,Pseudopaguristes_calliopsis:22.01433333)643:22.01433333,Paguristes_tortugae:44.02866667)642:22.01433333)639:8.61425)603:8.61425,((((((Clibanarius_humilis:16.51075,(Clibanarius_englaucus:8.255375,Clibanarius_merguiensis:8.255375)650:8.255375)649:8.255375,Clibanarius_virescens:24.766125)648:8.255375,Clibanarius_corallinus:33.0215)647:8.255375,Clibanarius_taeniatus:41.276875)646:8.255375,((Clibanarius_striolatus:24.766125,(Clibanarius_longitarsus:12.3830625,Clibanarius_demani:12.3830625)653:12.3830625)652:12.3830625,Clibanarius_ambonensis:37.1491875)651:12.3830625)645:8.255375,(Clibanarius_erythropus:28.8938125,Clibanarius_vittatus:28.8938125)654:28.8938125)644:25.483875)602:8.61425,Areopaguristes_pilosus:91.88575)601:8.61425)567:56.8,((((((Trizocheles_vaubanae:25.35,Trizocheles_longicaulis:25.35)660:25.35,Trizocheles_spinosus:50.7)659:25.35,((Trizocheles_sakaii:25.35,Trizocheles_loquax:25.35)662:25.35,Trizocheles_n._sp._c:50.7)661:25.35)658:25.35,((Trizocheles_boasi:33.8,Trizocheles_n._sp._b:33.8)664:33.8,Trizocheles_brevicaulis:67.6)663:33.8)657:25.35,((Trizocheles_pilgrimi:50.7,Trizocheles_pulcher:50.7)666:50.7,(Trizocheles_laurentae:76.05,((Trizocheles_caledonicus:25.35,Trizocheles_brachyops:25.35)669:25.35,Trizocheles_moosai:50.7)668:25.35)667:25.35)665:25.35)656:25.35,(((Paragiopagurus_ventilatus:60.84,(Oncopagurus_orientalis:30.42,Paragiopagurus_acutus:30.42)673:30.42)672:30.42,Paragiopagurus_boletifer:91.26)671:30.42,(Sympagurus_burkenroadi:60.84,Strobopagurus_gracilipes:60.84)674:60.84)670:30.42)655:5.2)566:8.82,((((Xylocheles_miersi:94.38,((Bathycheles_crosnieri:62.92,(Pylocheles_n._sp._a:47.19,((Bathycheles_integer:15.73,Bathycheles_cubensis:15.73)683:15.73,Bathycheles_incisus:31.46)682:15.73)681:15.73)680:15.73,Xylocheles_macrops:78.65)679:15.73)678:15.73,(Pylocheles_mortensenii:55.055,Pylocheles_agassizii:55.055)684:55.055)677:15.73,((((Cheiroplatea_pumicicola:25.168,Cheiroplatea_laticaudata:25.168)688:25.168,Cheiroplatea_stenurus:50.336)687:25.168,Cheiroplatea_cenobita:75.504)686:25.168,Cheiroplatea_mitoi:100.672)685:25.168)676:15.73,(Pomatocheles_gaillardi:70.785,Pomatocheles_jeffreysii:70.785)689:70.785)675:24.55)565:8.82)437:8.82)375:8.82,((((((((((((((((Albunea_marquisiana:5.65,(Albunea_symmysta:2.825,Albunea_groeningi:2.825)706:2.825)705:2.825,Albunea_holthuisi:8.475)704:2.825,((Albunea_paretii:3.766666667,Albunea_lucasia:3.766666667)708:3.766666667,Albunea_catherinae:7.533333333)707:3.766666667)703:2.825,Albunea_elegans:14.125)702:2.825,Albunea_occulta:16.95)701:2.825,(Albunea_gibbesii:9.8875,Albunea_thurstoni:9.8875)709:9.8875)700:2.825,Albunea_speciosa:22.6)699:2.825,Albunea_galapagensis:25.425)698:2.825,((Albunea_danai:9.416666667,Albunea_carabus:9.416666667)711:9.416666667,Albunea_bulla:18.83333333)710:9.416666667)697:2.825,Albunea_cuisiana:31.075)696:2.825,Albunea_hahnae:33.9)695:10.71433333,(((((((((((((Lepidopa_websteri:2.303,Lepidopa_dexterae:2.303)724:2.303,Lepidopa_chilensis:4.606)723:2.303,Lepidopa_esposa:6.909)722:2.303,(Lepidopa_mexicana:4.606,Lepidopa_wollebaeki:4.606)725:4.606)721:2.303,Lepidopa_luciae:11.515)720:2.303,(Lepidopa_californica:11.0544,(((Lepidopa_benedicti:2.7636,Lepidopa_deamae:2.7636)729:2.7636,(Lepidopa_mearnsi:2.7636,Lepidopa_richmondi:2.7636)730:2.7636)728:2.7636,Lepidopa_haigae:8.2908)727:2.7636)726:2.7636)719:2.303,(Paraleucolepidopa_distincta:8.0605,Paraleucolepidopa_myops:8.0605)731:8.0605)718:2.303,((Austrolepidopa_trigonops:6.141333333,Austrolepidopa_caledonia:6.141333333)733:6.141333333,Austrolepidopa_schmitti:12.28266667)732:6.141333333)717:2.303,Leucolepidopa_sunda:20.727)716:4.477,((Paralbunea_dayriti:11.515,Paralbunea_paradoxa:11.515)735:11.515,Paralbunea_manihinei:23.03)734:2.174)715:2.174,Paralbunea_intermedia:27.378)714:2.174,Italialbunea_lutetiana:29.552)713:2.174,Stemonopa_insignis:31.726)712:12.88833333)694:10.71433333,Squillalbunea_scutelloides:55.32866667)693:10.71433333,(Zygopa_michaelis:33.0215,Zygopa_nortoni:33.0215)736:33.0215)692:42.179,((Hippa_testudinaria:22.01433333,Hippa_pacifica:22.01433333)738:22.01433333,(Emerita_talpoida:22.01433333,Emerita_portoricensis:22.01433333)739:22.01433333)737:64.19333333)691:42.179,(((Lophomastix_diomedeae:16.95,Lophomastix_antiqua:16.95)742:16.95,Lophomastix_japonica:33.9)741:58.2505,(Blepharipoda_liberata:16.95,Blepharipoda_spinosa:16.95)743:75.2005)740:58.2505)690:42.179)374:8.82)373;
