# Supplementary material for: Global cooling as a driver of diversification in a major marine clade
Source: Nat Commun. 2016 Oct 4;7:13003. doi: 10.1038/ncomms13003 (PMC5059450; doi:10.1038/ncomms13003)
Supplement: Supplementary Data 3 — Node dates used in dating tree. Node numbers correspond to the standard numbering in the ape R package (CSV file). [file ncomms13003-s4.csv]

Clade	Fossil calibration	Node number	FAD	LAD
Anomura/Brachyura split	Platykotta akaina	373	227	201.3	Late Triassic (Norian/Rhaetian)	Chablais et al. 2010	J. Chablais, R. M. Feldmann,, and C. E. Schweitzer. 2010. A new Triassic decapod, Platykotta akaina, from the Arabian shelf of the northern United Arab Emirates: earliest occurrence of the Anomura. Palaeontologische Zeitschrift
Aegloidea stem	Protaegla miniscula	376	113	100.5	Early Cretaceous (Albian)	Feldmann et al. 1998	R. M. Feldmann, F. J. Vega, S. P. Applegate and G. A. Bishop. 1998. Early Cretaceous Arthropods from the Tlayua Formation at Tepexi de Rodriguez, Puebla, Mexico. Journal of Paleontology 72(1):79-90
Pylochelidae sem	Jurapylocheles malutka; Ammopylocheles mclaughlinae	437	157.3	152.1	Late Jurassic (Kimmeridgian)	Van Bakel 2008	van Bakel, Barry WM, et al. "An unexpected diversity of Late Jurassic hermit crabs (Crustacea, Decapoda, Anomura) in central Europe." Neues Jahrbuch für Geologie und Paläontologie-Abhandlungen 250.2 (2008): 137-156.
Munididae stem	Juracrista costaspinosa; Juracrista perculta	439	152.1	145	Late Jurassic (Tithonian)	Robins et al. 2012	C. Robins, C. E. Schweitzer, and R. M. Feldmann. 2012. The Oldest Munididae (Decapoda: Anomura: Galatheoidea) from Ernstbrunn, Austria (Tithonian). Annals of Natural History Museum 289-300
Galatheidae stem	Galatheites straeleni	441	152.1	145	Late Jurassic (Tithonian)	de Gaona 1943	R. de Gaona. 1943. Nota sobre crustaceos decapodos de la cantera del monte Orobe (Alsasua). De Historia Natural
Agononida crown	Agononida cerovensis	450	23.03	15.97	Late Miocene	Hyzny and Schlogl 2010	HYŽNÝ, MATÚŠ, and Jan Schloegl. "An early Miocene deep‐water decapod crustacean faunule from the Vienna Basin (Western Carpathians, Slovakia)." Palaeontology 54.2 (2011): 323-349.
Munida crown	Munida konara	470	33.9	5.333	Late Cenozoic	Schweitzer and Feldmann 2000	C. E. Schweitzer, R. M. Feldmann, A. Garassino, H. Karasawa, and G. Schweigert. 2010. Systematic list of fossil decapod crustacean species. Crustaceana Monographs 10:1-222
Porcellanidae crown	Jurellana tithonia	499	152.1	145	Late Jurassic (Tithonian)	Schweitzer and Feldmann 2010	C. E. Schweitzer, R. M. Feldmann, A. Garassino, H. Karasawa, and G. Schweigert. 2010. Systematic list of fossil decapod crustacean species. Crustaceana Monographs 10:1-222
Pachycheles crown	Pachycheles dorsosulcatus	503	56	33.9	Eocene	Beschin et al. 2007	BESCHIN, C., BUSULINI, A., DE ANGELI, A. & TESSIER, G. (2007): I Decapodi dell’Eocene inferiore di Contrada Gecchelina (Vicenza – Italia settentrionale) (Anomura e Brachiura). – Museo di Archeologia e Scienze Naturali G. Za
Petrolisthes crown	Petrolisthes bittneri	509	33.9	23.03	Oligocene	De Angeli, Antonio, and Alessandro Garassino. Galatheid, chirostylid and porcellanid decapods (Crustacea, Decapoda, Anomura) from the Eocene and Oligocene of Vicenza (N Italy). Società italiana di scienze naturali e Museo civico di storia naturale di Milano, 2002.
Munidopsidae crown	Gastrosacus wetzleri	551	163.5	145	Late Jurassic (Oxfordian-Tithonian)	Von Meyer 1851	Meyer, H. von, 1851. Ctenochasma Römeri. Palaeontographica (1846-1933), pp.82–84.
Munidopsis crown	Munidopsis foersteri	552	83.6	72.1	Late Cretaceous (Campanian)	Feldmann 1993	Feldmann, Rodney M., Dale M. Tshudy, and Michael RA Thomson. "Late cretaceous and paleocene decapod crustaceans from James Ross Basin, Antarctic Peninsula." Memoir (The Paleontological Society) (1993): 1-41.
Chirostylidae crown	Pristinaspina gelasina	559	100.5	66	Late Cretaceous	Schweitzer and Feldmann 2000	C. E. Schweitzer, R. M. Feldmann, A. Garassino, H. Karasawa, and G. Schweigert. 2010. Systematic list of fossil decapod crustacean species. Crustaceana Monographs 10:1-222
Paguroidea crown	Diogenicheles theodorae	566	163.5	157.3	Late Jurassic	Fraaije et al. 2012	R. H. B. Fraaije, W. Krzeminski, B.W.M. Van Bakel, E.W.A. Krzeminska, and J.W.M. Jagt. 2012. New Late Jurassic symmetrical hermit crabs from the southern Polish Uplands and early paguroid diversification. Acta Palaeontologica Polonica
Diogenidae stem	Annuntidiogenes worfi	567	113	100.5	Early Cretaceous (Albian)	Fraaije 2009	René H.B. Fraaije1, Barry W.M. van Bakel, John W.M. Jagt, Adiël A. Klompmaker and Pedro Artal. 2009. A new hermit crab (Crustacea, Anomura, Paguroidea) from the mid–Cretaceous of Navarra, Northern Spain. Bol. Soc. Geol. Mex vol.61 no.2 México ene. 2009.
Paralomis crown	Paralomis debodeorum	578	23.03	5.3	Miocene	Feldmann et al 1998	Rodney M. Feldmann (1998) Paralomis debodeorum, a new species of decapod crustacean from the Miocene of New Zealand: First notice of the Lithodidae in the fossil record, New Zealand Journal of Geology and Geophysics, 41:1, 35-38.
Italialbunea crown	Italialbunea lutetiana	586	33.9	23.03	Late Palaeogene	Beschin and De Angeli 1984	Beschin, C. & A. De Angeli. (1984). Nuove forme fossili di Anomura Hippidea: Albunea cuisiana sp. n. e Albunea lutetiana sp. n. Societa Venezia de Scienze Naturali Lavori. 9(1): 93-105.
Pagurus crown	Pagurus malloryi	586	33.9	23.03	Late Palaeogene	Schweitzer and Feldmann 2001	Carrie E. Schweitzer and Rodney M. Feldmann. 2001. New Cretaceous and Tertiary decapod crustaceans from western North America. Bulletin of the Mizunami Fossil Museum, no. 28 (2001), p. 173-210.
Calcinus crown	Calcinus agnoensis	607	56	33.9	Eocene	Beschin, De Angeli, Checchi & Zarantonello, 2005	Claudio Beschin, Antonio Deangeli, Andrea Checchi, Giannino Zarantonello Rantonello. 2005. Crostacei Del Giacimento Eocenico Di Grola Rostacei Del Giacimento Eocenico Di Grola Presso Spagnago Di Cornedo Vicentino Resso Spagnago Di Cornedo Vicentino (Vicenza, Italia Settentrionale) Vicenza, Italia Settentrionale) (Decapoda, Stomatopoda, Isopoda) Decapoda, Stomatopoda, Isopoda). Museo Di Archeologi…
Coenobitdae crown	Birgus latro	632	5.33	2.58	Pliocene	Linnaeus 1767	Linnaeus C. (1767). Caroli Linnaei...Systema naturae per regna tria naturae: secundum classes, ordines, genera, species, cum characteribus, differentiis, synonymis, locis. Editio duodecima. 1. Regnum Animale. 1 & 2 Holmiae, Laurentii Salvii. Holmiae [Stockholm], Laurentii Salvii. pp. 1-532 [1766] pp. 533-1327 [1767].
Dardanus crown	Dardanus curtimanus	635	7.246	5.332	Messinian	Muller and Collins 1991	Müller, P. & Collins, J.S.H. 1991a. Late Eocene coral-associated decapods (Crustacea) from Hungary. Contributions to Tertiary and Quaternary Geology, 28: 47-92.
Paguristes crown	Paguristes florae	639	72.1	66.043	Latest Maastrichtian	Collins et al 1995	Collins, J.S.H., Fraaye [sic], R.H.B. & Jagt, J.W.M. 1995. Late Cretaceous anomurans and brachyurans from the Maastrichtian type area. Acta Palaeontologica Polonica, 40: 165-210.
Parapaguridae stem	Eotylaspis wehnerae	655	157.3	152.1	Late Jurassic (Kimmeridgian)	Van Bakel 2008	van Bakel, Barry W. M.; Fraaije, René H. B.; Jagt, John W. M.; Artal, Pedro. An unexpected diversity of Late Jurassic hermit crabs (Crustacea, Decapoda, Anomura) in Central Europe. Neues Jahrbuch für Geologie und Paläontologie - Abhandlungen, Volume 250, Number 2, November 2008, pp. 137-156(20)
Albuneidae crown	Praealbunea rickorum	691	72.1	66.043	Late Cretaceous (Maastrichtian)	Fraaije 2002	Fraaije, R.H.B. (2002). The first record of albuneid crabs (Crustacea, Decapoda) from the Cretaceous. Bulletin of the Mizunami Fossil Museum 29: 69-72.
Albunea crown	Albunea cuisiana	695	56	33.9	Eocene	Beschin and De Angeli 1984	Beschin, C. & A. De Angeli. (1984). Nuove forme fossili di Anomura Hippidea: Albunea cuisiana sp. n. e Albunea lutetiana sp. n. Societa Venezia de Scienze Naturali Lavori. 9(1): 93-105.
Zygopa crown	Zygopa galantensis	734	33.9	23.03	Oligocene	De Angeli and Marangon 2001	DE ANGELI, A. and MARANGON, s. 2001. Paralbunea galantensis, nuova specie di anomuro oligoceno del Bacino LigurePiemontese (Italia settentrionale). Studi Trentini di Scienze Naturali, Acta Geologica, 76 (for 1999), 99-105.
Lophomastix crown	Lophomastix antiqua	741	56	33.9	Eocene	Schweitzer and Boyko 2000	Schweitzer, C.E. & C.B. Boyko. (2000). First report of the genus Lophomastix Benedict, 1904 (Crustacea: Decapoda: Albuneidae) in the fossil record and a reappraisal of the status of Blepharipoda brucei Rathbun, 1926. Journal of Paleontology 74(4): 631-635
