# Supplementary material for: Global cooling as a driver of diversification in a major marine clade
Source: Nat Commun. 2016 Oct 4;7:13003. doi: 10.1038/ncomms13003 (PMC5059450; doi:10.1038/ncomms13003)
Supplement: Supplementary Data 5 — Sampling file used in BAMM analysis. Each clade is given a fraction of the total number of known species compared to those in the tree (ASCII text file). [file ncomms13003-s6.txt]

1.0
Brachyura Brachyura 1.0
Aegla_strinatii	Aegloidea	0.9
Aegla_cavernicola	Aegloidea	0.9
Aegla_schmitii	Aegloidea	0.9
Aegla_parana	Aegloidea	0.9
Aegla_parva	Aegloidea	0.9
Aegla_castro	Aegloidea	0.9
Aegla_perobae	Aegloidea	0.9
Aegla_paulensis	Aegloidea	0.9
Aegla_leptodactyla	Aegloidea	0.9
Aegla_odebrechtii	Aegloidea	0.9
Aegla_jarai	Aegloidea	0.9
Aegla_spinosa	Aegloidea	0.9
Aegla_n.sp.3	Aegloidea	0.9
Aegla_n.sp.2	Aegloidea	0.9
Aegla_camargoi	Aegloidea	0.9
Aegla_spinipalma	Aegloidea	0.9
Aegla_marginata	Aegloidea	0.9
Aegla_platensis	Aegloidea	0.9
Aegla_uruguayana	Aegloidea	0.9
Aegla_rossiana	Aegloidea	0.9
Aegla_singularis	Aegloidea	0.9
Aegla_septentrionalis	Aegloidea	0.9
Aegla_sanlorenzo	Aegloidea	0.9
Aegla_jujuyana	Aegloidea	0.9
Aegla_n.sp.6	Aegloidea	0.9
Aegla_humahuaca	Aegloidea	0.9
Aegla_violacea	Aegloidea	0.9
Aegla_prado	Aegloidea	0.9
Aegla_intercalata	Aegloidea	0.9
Aegla_grisella	Aegloidea	0.9
Aegla_plana	Aegloidea	0.9
Aegla_inermis	Aegloidea	0.9
Aegla_longirostris	Aegloidea	0.9
Aegla_obstipa	Aegloidea	0.9
Aegla_n.sp.4	Aegloidea	0.9
Aegla_itacolomiensis	Aegloidea	0.9
Aegla_franciscana	Aegloidea	0.9
Aegla_ligulata	Aegloidea	0.9
Aegla_serrana	Aegloidea	0.9
Aegla_inconspicua	Aegloidea	0.9
Aegla_n.sp.1	Aegloidea	0.9
Aegla_n.sp.5	Aegloidea	0.9
Aegla_leptochela	Aegloidea	0.9
Aegla_laevis	Aegloidea	0.9
Aegla_cholchol	Aegloidea	0.9
Aegla_rostrata	Aegloidea	0.9
Aegla_pewenchae	Aegloidea	0.9
Aegla_araucaniensis	Aegloidea	0.9
Aegla_abtao	Aegloidea	0.9
Aegla_riolimayana	Aegloidea	0.9
Aegla_spectabilis	Aegloidea	0.9
Aegla_neuquensis	Aegloidea	0.9
Aegla_bahamondei	Aegloidea	0.9
Aegla_occidentalis	Aegloidea	0.9
Aegla_scamosa	Aegloidea	0.9
Aegla_alacalufi	Aegloidea	0.9
Aegla_hueicollensis	Aegloidea	0.9
Aegla_denticulata	Aegloidea	0.9
Aegla_affinis	Aegloidea	0.9
Aegla_ringueleti	Aegloidea	0.9
Aegla_papudo	Aegloidea	0.9
Lomis_hirta	Lomisoidea	1.0
Raymunida_erythrina	Galatheoidea	0.1
Raymunida_cagnetei	Galatheoidea	0.1
Raymunida_elegantissima	Galatheoidea	0.1
Raymunida_insulata	Galatheoidea	0.1
Raymunida_confundens	Galatheoidea	0.1
Raymunida_dextralis	Galatheoidea	0.1
Plesionida_concava	Galatheoidea	0.1
Plesionida_aliena	Galatheoidea	0.1
Paramunida_pictura	Galatheoidea	0.1
Paramunida_labis	Galatheoidea	0.1
Paramunida_luminata	Galatheoidea	0.1
Paramunida_thalie	Galatheoidea	0.1
Paramunida_salai	Galatheoidea	0.1
Paramunida_lophia	Galatheoidea	0.1
Paramunida_belone	Galatheoidea	0.1
Paramunida_pronoe	Galatheoidea	0.1
Paramunida_proxima	Galatheoidea	0.1
Paramunida_stichas	Galatheoidea	0.1
Paramunida_granulata	Galatheoidea	0.1
Onconida_tropis	Galatheoidea	0.1
Onconida_alaini	Galatheoidea	0.1
Bathymunida_sibogae	Galatheoidea	0.1
Bathymunida_nebulosa	Galatheoidea	0.1
Heteronida_aspinirostris	Galatheoidea	0.1
Agononida_sphecia	Galatheoidea	0.1
Crosnierita_dicata	Galatheoidea	0.1
Babamunida_callista	Galatheoidea	0.1
Munida_pagesi	Galatheoidea	0.1
Munida_eclepsis	Galatheoidea	0.1
Munida_congesta	Galatheoidea	0.1
Munida_rhodonia	Galatheoidea	0.1
Munida_rosula	Galatheoidea	0.1
Munida_militaris	Galatheoidea	0.1
Munida_rubridigitalis	Galatheoidea	0.1
Munida_compressa	Galatheoidea	0.1
Munida_tiresias	Galatheoidea	0.1
Munida_rufiantennulata	Galatheoidea	0.1
Munida_psylla	Galatheoidea	0.1
Munida_ommata	Galatheoidea	0.1
Munida_thoe	Galatheoidea	0.1
Munida_zebra	Galatheoidea	0.1
Munida_proto	Galatheoidea	0.1
Munida_spilota	Galatheoidea	0.1
Munida_caeli	Galatheoidea	0.1
Munida_parca	Galatheoidea	0.1
Munida_lailai	Galatheoidea	0.1
Munida_notata	Galatheoidea	0.1
Munida_tyche	Galatheoidea	0.1
Munida_leagora	Galatheoidea	0.1
Munida_distiza	Galatheoidea	0.1
Munida_guttata	Galatheoidea	0.1
Munida_armilla	Galatheoidea	0.1
Munida_taenia	Galatheoidea	0.1
Munida_acantha	Galatheoidea	0.1
Munida_stia	Galatheoidea	0.1
Munida_mendagnai	Galatheoidea	0.1
Cervimunida_johni	Galatheoidea	0.1
Pleuroncodes_monodon	Galatheoidea	0.1
Alainius_crosnieri	Galatheoidea	0.1
Pachycheles_pilosus	Galatheoidea	0.1
Pachycheles_ackleianus	Galatheoidea	0.1
Pachycheles_pubescens	Galatheoidea	0.1
Pachycheles_rudis	Galatheoidea	0.1
Pachycheles_setimanus	Galatheoidea	0.1
Pachycheles_trichotus	Galatheoidea	0.1
Pachycheles_laevidactylus	Galatheoidea	0.1
Petrolisthes_violaceus	Galatheoidea	0.1
Petrolisthes_columbiensis Galatheoidea 0.1
Liopetrolisthes_mitra	Galatheoidea	0.1
Petrolisthes_hirtipes	Galatheoidea	0.1
Petrolisthes_gracilis	Galatheoidea	0.1
Petrolisthes_schmitti	Galatheoidea	0.1
Petrolisthes_platymerus	Galatheoidea	0.1
Petrolisthes_holotrichus	Galatheoidea	0.1
Petrolisthes_crenulatus	Galatheoidea	0.1
Petrolisthes_eriomerus	Galatheoidea	0.1
Petrolisthes_manimaculis	Galatheoidea	0.1
Petrolisthes_tiburonensis	Galatheoidea	0.1
Petrolisthes_cinctipes	Galatheoidea	0.1
Petrolisthes_cabrilloi	Galatheoidea	0.1
Petrolisthes_laevigatus	Galatheoidea	0.1
Allopetrolisthes_angulosus	Galatheoidea	0.1
Allopetrolisthes_punctatus	Galatheoidea	0.1
Petrolisthes_tuberculosus	Galatheoidea	0.1
Petrolisthes_tuberculatus	Galatheoidea	0.1
Allopetrolisthes_spinifrons	Galatheoidea	0.1
Petrolisthes_magdalenensis	Galatheoidea	0.1
Petrolisthes_lewisi	Galatheoidea	0.1
Neopisosoma_neglectum	Galatheoidea	0.1
Petrolisthes_tonsorius	Galatheoidea	0.1
Petrolisthes_quadratus	Galatheoidea	0.1
Petrolisthes_tridentatus	Galatheoidea	0.1
Petrolisthes_cf_tridentatus	Galatheoidea	0.1
Petrolisthes_granulosus	Galatheoidea	0.1
Petrolisthes_galathinus	Galatheoidea	0.1
Petrolisthes_bolivarensis	Galatheoidea	0.1
Parapetrolisthes_tortugensis	Galatheoidea	0.1
Petrolisthes_glasselli	Galatheoidea	0.1
Petrolisthes_rosariensis	Galatheoidea	0.1
Petrolisthes_armatus	Galatheoidea	0.1
Petrolisthes_zacae	Galatheoidea	0.1
Petrolisthes_robsonae	Galatheoidea	0.1
Petrolisthes_haigae	Galatheoidea	0.1
Petrolisthes_hirtispinosus	Galatheoidea	0.1
Petrolisthes_edwardsii	Galatheoidea	0.1
Petrolisthes_agassizii	Galatheoidea	0.1
Lissoporcellana_spinuligera	Galatheoidea	0.1
Porcellana_sayana	Galatheoidea	0.1
Porcellana_platycheles	Galatheoidea	0.1
Petrocheles_australiensis	Galatheoidea	0.1
Galathea_sp.	Galatheoidea	0.1
Galathea_rostrata	Galatheoidea	0.1
Munidopsis_exuta	Galatheoidea	0.1
Munidopsis_bracteosa	Galatheoidea	0.1
Munidopsis_antonii	Galatheoidea	0.1
Munidopsis_kensmithi	Galatheoidea	0.1
Munidopsis_formosa	Galatheoidea	0.1
Shinkaia_crosnieri	Galatheoidea	0.1
Munidopsis_verrucosus	Galatheoidea	0.1
Gastroptychus_novaezelandiae	Chirostyloidea	0.04
Uroptychus_nitidus	Chirostyloidea	0.04
Uroptychus_australis	Chirostyloidea	0.04
Uroptychus_scambus	Chirostyloidea	0.04
Uroptychodes_epigaster	Chirostyloidea	0.04
Uroptychus_spinirostris	Chirostyloidea	0.04
Chirostylus_novaecaledoniae	Chirostyloidea	0.04
Eumunida_sternomaculata	Chirostyloidea	0.04
Kiwa_hirsuta	Chirostyloidea	0.04
Paralomis_spinosissima	Paguroidea	0.09
Paralomis_formosa	Paguroidea	0.09
Glyptolithodes_cristatipes	Paguroidea	0.09
Lopholithodes_mandtii	Paguroidea	0.09
Lithodes_confundens	Paguroidea	0.09
Lithodes_ferox	Paguroidea	0.09
Paralithodes_camtschaticus	Paguroidea	0.09
Paralithodes_brevipes	Paguroidea	0.09
Cryptolithodes_typicus	Paguroidea	0.09
Cryptolithodes_sitchensis	Paguroidea	0.09
Hapalogaster_dentata	Paguroidea	0.09
Hapalogaster_mertensii	Paguroidea	0.09
Oedignathus_inermis	Paguroidea	0.09
Pylopagurus_discoidalis	Paguroidea	0.09
Nematopagurus_spinulosensoris	Paguroidea	0.09
Pagurus_bernhardus	Paguroidea	0.09
Pagurus_provenzanoi	Paguroidea	0.09
Pagurus_brevidactylus	Paguroidea	0.09
Pagurus_villosus	Paguroidea	0.09
Pagurus_leptonyx	Paguroidea	0.09
Pagurus_criniticornis	Paguroidea	0.09
Pagurus_maclaughlinae	Paguroidea	0.09
Pagurus_comptus	Paguroidea	0.09
Pagurus_forceps	Paguroidea	0.09
Pagurus_edwardsii	Paguroidea	0.09
Pagurus_longicarpus	Paguroidea	0.09
Pagurus_exilis	Paguroidea	0.09
Pagurus_prideaux	Paguroidea	0.09
Pagurus_capillatus	Paguroidea	0.09
Propagurus_obtusifrons	Paguroidea	0.09
Spiropagurus_profundorum	Paguroidea	0.09
Icelopagurus_crosnieri	Paguroidea	0.09
Porcellanopagurus_sp.	Paguroidea	0.09
Lithopagurus	Paguroidea	0.09
Calcinus_sirius	Paguroidea	0.09
Calcinus_argus	Paguroidea	0.09
Calcinus_anani	Paguroidea	0.09
Calcinus_albengai	Paguroidea	0.09
Calcinus_dapsiles	Paguroidea	0.09
Calcinus_morgani	Paguroidea	0.09
Calcinus_elegans	Paguroidea	0.09
Calcinus_orchidae	Paguroidea	0.09
Calcinus_vanninii	Paguroidea	0.09
Calcinus_isabellae	Paguroidea	0.09
Calcinus_imperialis	Paguroidea	0.09
Calcinus_hakahau	Paguroidea	0.09
Calcinus_gouti	Paguroidea	0.09
Calcinus_laurentae	Paguroidea	0.09
Calcinus_pulcher	Paguroidea	0.09
Calcinus_guamensis	Paguroidea	0.09
Calcinus_tubularis	Paguroidea	0.09
Calcinus_verrillii	Paguroidea	0.09
Loxopagurus_loxochelis	Paguroidea	0.09
Isocheles_pilosus	Paguroidea	0.09
Isocheles_sawayai	Paguroidea	0.09
Isocheles_wurdemanni	Paguroidea	0.09
Birgus_latro	Paguroidea	0.09
Coenobita_brevimanus	Paguroidea	0.09
Coenobita_violascens	Paguroidea	0.09
Diogenes_pallescens	Paguroidea	0.09
Diogenes_custos	Paguroidea	0.09
Cancellus_sp.	Paguroidea	0.09
Diogenes_pugilator	Paguroidea	0.09
Dardanus_lagopodes	Paguroidea	0.09
Dardanus_sanguinocarpus	Paguroidea	0.09
Dardanus_longior	Paguroidea	0.09
Dardanus_venosus	Paguroidea	0.09
Dardanus_insignis	Paguroidea	0.09
Paguristes_weddellii	Paguroidea	0.09
Paguristes_erythrops	Paguroidea	0.09
Paguristes_eremita	Paguroidea	0.09
Paguristes_robustus	Paguroidea	0.09
Pseudopaguristes_calliopsis	Paguroidea	0.09
Paguristes_tortugae	Paguroidea	0.09
Clibanarius_albidigitus Paguroidea 0.09
Clibanarius_antillensis Paguroidea 0.09
Clibanarius_humilis	Paguroidea	0.09
Clibanarius_englaucus	Paguroidea	0.09
Clibanarius_merguiensis	Paguroidea	0.09
Clibanarius_virescens	Paguroidea	0.09
Clibanarius_corallinus	Paguroidea	0.09
Clibanarius_taeniatus	Paguroidea	0.09
Clibanarius_striolatus	Paguroidea	0.09
Clibanarius_longitarsus	Paguroidea	0.09
Clibanarius_demani	Paguroidea	0.09
Clibanarius_ambonensis	Paguroidea	0.09
Clibanarius_erythropus	Paguroidea	0.09
Clibanarius_vittatus	Paguroidea	0.09
Areopaguristes_pilosus	Paguroidea	0.09
Trizocheles_vaubanae	Paguroidea	0.09
Trizocheles_longicaulis	Paguroidea	0.09
Trizocheles_spinosus	Paguroidea	0.09
Trizocheles_sakaii	Paguroidea	0.09
Trizocheles_loquax	Paguroidea	0.09
Trizocheles_n._sp._c	Paguroidea	0.09
Trizocheles_boasi	Paguroidea	0.09
Trizocheles_n._sp._b	Paguroidea	0.09
Trizocheles_brevicaulis	Paguroidea	0.09
Trizocheles_pilgrimi	Paguroidea	0.09
Trizocheles_pulcher	Paguroidea	0.09
Trizocheles_laurentae	Paguroidea	0.09
Trizocheles_caledonicus	Paguroidea	0.09
Trizocheles_brachyops	Paguroidea	0.09
Trizocheles_moosai	Paguroidea	0.09
Paragiopagurus_ventilatus	Paguroidea	0.09
Oncopagurus_orientalis	Paguroidea	0.09
Paragiopagurus_acutus	Paguroidea	0.09
Paragiopagurus_boletifer	Paguroidea	0.09
Sympagurus_burkenroadi	Paguroidea	0.09
Strobopagurus_gracilipes	Paguroidea	0.09
Xylocheles_miersi	Paguroidea	0.09
Bathycheles_crosnieri	Paguroidea	0.09
Pylocheles_n._sp._a	Paguroidea	0.09
Bathycheles_integer	Paguroidea	0.09
Bathycheles_cubensis	Paguroidea	0.09
Bathycheles_incisus	Paguroidea	0.09
Xylocheles_macrops	Paguroidea	0.09
Pylocheles_mortensenii	Paguroidea	0.09
Pylocheles_agassizii	Paguroidea	0.09
Cheiroplatea_pumicicola	Paguroidea	0.09
Cheiroplatea_laticaudata	Paguroidea	0.09
Cheiroplatea_stenurus	Paguroidea	0.09
Cheiroplatea_cenobita	Paguroidea	0.09
Cheiroplatea_mitoi	Paguroidea	0.09
Pomatocheles_gaillardi	Paguroidea	0.09
Pomatocheles_jeffreysii	Paguroidea	0.09
Albunea_symmysta	Hippoidea	0.57
Albunea_groeningi	Hippoidea	0.57
Albunea_marquisiana	Hippoidea	0.57
Albunea_holthuisi	Hippoidea	0.57
Albunea_paretii	Hippoidea	0.57
Albunea_lucasia	Hippoidea	0.57
Albunea_catherinae	Hippoidea	0.57
Albunea_elegans	Hippoidea	0.57
Albunea_occulta	Hippoidea	0.57
Albunea_gibbesii	Hippoidea	0.57
Albunea_thurstoni	Hippoidea	0.57
Albunea_speciosa	Hippoidea	0.57
Albunea_galapagensis	Hippoidea	0.57
Albunea_danai	Hippoidea	0.57
Albunea_carabus	Hippoidea	0.57
Albunea_bulla	Hippoidea	0.57
Albunea_cuisiana	Hippoidea	0.57
Albunea_hahnae	Hippoidea	0.57
Lepidopa_websteri	Hippoidea	0.57
Lepidopa_dexterae	Hippoidea	0.57
Lepidopa_chilensis	Hippoidea	0.57
Lepidopa_esposa	Hippoidea	0.57
Lepidopa_mexicana	Hippoidea	0.57
Lepidopa_wollebaeki	Hippoidea	0.57
Lepidopa_luciae	Hippoidea	0.57
Lepidopa_californica	Hippoidea	0.57
Lepidopa_benedicti	Hippoidea	0.57
Lepidopa_deamae	Hippoidea	0.57
Lepidopa_mearnsi	Hippoidea	0.57
Lepidopa_richmondi	Hippoidea	0.57
Lepidopa_haigae	Hippoidea	0.57
Paraleucolepidopa_distincta	Hippoidea	0.57
Paraleucolepidopa_myops	Hippoidea	0.57
Austrolepidopa_trigonops	Hippoidea	0.57
Austrolepidopa_caledonia	Hippoidea	0.57
Austrolepidopa_schmitti	Hippoidea	0.57
Leucolepidopa_sunda	Hippoidea	0.57
Paralbunea_dayriti	Hippoidea	0.57
Paralbunea_paradoxa	Hippoidea	0.57
Paralbunea_manihinei	Hippoidea	0.57
Paralbunea_intermedia	Hippoidea	0.57
Italialbunea_lutetiana	Hippoidea	0.57
Stemonopa_insignis	Hippoidea	0.57
Squillalbunea_scutelloides	Hippoidea	0.57
Zygopa_michaelis	Hippoidea	0.57
Zygopa_nortoni	Hippoidea	0.57
Hippa_testudinaria	Hippoidea	0.57
Hippa_pacifica	Hippoidea	0.57
Emerita_talpoida	Hippoidea	0.57
Emerita_portoricensis	Hippoidea	0.57
Lophomastix_diomedeae	Hippoidea	0.57
Lophomastix_antiqua	Hippoidea	0.57
Lophomastix_japonica	Hippoidea	0.57
Blepharipoda_liberata	Hippoidea	0.57
Blepharipoda_spinosa	Hippoidea	0.57
