# Supplementary material for: Global cooling as a driver of diversification in a major marine clade
Source: Nat Commun. 2016 Oct 4;7:13003. doi: 10.1038/ncomms13003 (PMC5059450; doi:10.1038/ncomms13003)
Supplement: Supplementary Data 6 — R script to carry out correlation analysis used Supplementary Data file 7 and the results from the diversification analysis (R script text file). [file ncomms13003-s7.txt]

#######################################################################
#
# Apart from where clearly indicated, this work (c) by Davis et al 2016
# This script is licensed under a
# Creative Commons Attribution 4.0 International License.
# 
# You should have received a copy of the license along with this
# work. If not, see <http://creativecommons.org/licenses/by/4.0/>.
#


library(BAMMtools)
library(ggplot2)
library(adephylo)
library(pracma)
library(caper)
library(phangorn)

tree <- read.tree("AnomuraNewick.tre")
edata <- getEventData(tree, eventdata = "event_data.txt", burnin=0.1)
delo18 = read.csv("science_delO18_curve.csv", header=FALSE)
finaltemp = smooth(smooth(delo18$V2))
finaltemp = -finaltemp

best <- getBestShiftConfiguration(edata, expectedNumberOfShifts=1)
nodes = best$eventData[[1]][[1]]

lengths = distRoot(tree, tree$tip.label)
root = max(lengths)

################################################################################
#DCCA-based LRCC test (giving the test statistic, standard error and $p$-value)
# from http://staff.utia.cas.cz/kristoufek/Ladislav_Kristoufek/Codes.html
DCCA_LRCC<-function(x,y,s){
 xx<-cumsum(x)
 yy<-cumsum(y)
 t<-1:length(xx)
 F2sj_xy<-runif(floor(length(xx)/s))
 F2sj_xx<-F2sj_xy
 F2sj_yy<-F2sj_xy
 for(ss in seq(1,(floor(length(xx)/s)*s),by=s)){
   F2sj_xy[(ss-1)/s+1]<-sum((summary(lm(xx[ss:(ss+s-1)]~t[ss:(ss+s-1)]))$residuals)*(summary(lm(yy[ss:(ss+s-1)]~t[ss:(ss+s-1)]))$residuals))/(s-1)
   F2sj_xx[(ss-1)/s+1]<-sum((summary(lm(xx[ss:(ss+s-1)]~t[ss:(ss+s-1)]))$residuals)*(summary(lm(xx[ss:(ss+s-1)]~t[ss:(ss+s-1)]))$residuals))/(s-1)
   F2sj_yy[(ss-1)/s+1]<-sum((summary(lm(yy[ss:(ss+s-1)]~t[ss:(ss+s-1)]))$residuals)*(summary(lm(yy[ss:(ss+s-1)]~t[ss:(ss+s-1)]))$residuals))/(s-1)
 }
 rho<-mean(F2sj_xy)/sqrt(mean(F2sj_xx)*mean(F2sj_yy))
 return(c(rho,1/sqrt(length(xx)),1-pnorm(rho,mean=0,sd=1/sqrt(length(xx)))))
}
##################################################################################
    
sink(file="node_order.txt")
print(nodes)
sink()

count = 1
for(node_no in nodes) {
    # except the root (count ==1), we want the parent
    if (count > 1) {
        node_no = Ancestors(tree, node_no, "parent")
    }
    pdf(paste0(count,"_rtt.pdf"))
    plotRateThroughTime(edata,node=node_no)
    dev.off()
    rtt <- getRateThroughTimeMatrix(edata,node=node_no)

    times = abs(rtt$times-root)
    numberOfSims = length(rtt$lambda)/length(rtt$times)
    cors_pearson <- rep(NA, numberOfSims)
    cors_dcca <- rep(NA,numberOfSims)
    for (i in 1:numberOfSims ) {
        interpdiv = approx(times, rtt$lambda[i,], delo18$V1, method='linear', rule=1)
        end = which(is.na(interpdiv$y))
        if (length(end) == 0) {
            div_rates = interpdiv$y
            ft = finaltemp
        } else {
            div_rates = interpdiv$y[-end]
            ft = finaltemp[-end]
        }
        t = DCCA_LRCC(as.numeric(unlist(div_rates)),as.numeric(unlist(ft)),length(ft)/5.0)
        cors_dcca[i] = t[1]
        t = cor.test(div_rates,ft)
        cors_pearson[i] = t$estimate
    }
    # save this figure
    cors_dccadf = data.frame(c=unlist(cors_dcca))
    cors_pearsondf = data.frame(c=unlist(cors_pearson))
    cors_dccadf$Type <- "DCCA"
    cors_pearsondf$Type <- "Pearsons"
    cors <- rbind(cors_dccadf, cors_pearsondf)
    plot=qplot(cors_pearsondf$c, geom="histogram")
    plot2 = plot + theme(panel.grid.major = element_blank(), panel.grid.minor = element_blank(), panel.background = element_blank(), axis.line = element_line(colour = "black")) + xlim(c(-1,1)) + labs(x="Correlation Coefficient", y="Count")
    ggsave(plot2,file=paste0(count,"_div_cor_pearson.pdf"))
    plot=qplot(cors_dccadf$c, geom="histogram")
    plot2 = plot + theme(panel.grid.major = element_blank(), panel.grid.minor = element_blank(), panel.background = element_blank(), axis.line = element_line(colour = "black"))+xlim(c(-1,1)) + labs(x="Correlation Coefficient", y = "Count")
    ggsave(plot2,file=paste0(count,"_div_cor_dcca.pdf"))
    ggplot(cors, aes(c, fill = Type)) + geom_histogram(alpha = 0.5, position = 'identity') + xlim(c(-1,1))+labs(x="Correlation Coefficient", y="Count")
    ggsave(file=paste0(count,"_div_cor_dcca_pearson.pdf"))

    # print t test to file
    sink(file=paste0(count,"_t_test.txt"))
    print(t.test(cors_pearsondf$c))
    print(t.test(cors_dccadf$c))
    sink()
    count = count +1
}
