# Supplementary material for: Global cooling as a driver of diversification in a major marine clade
Source: Nat Commun. 2016 Oct 4;7:13003. doi: 10.1038/ncomms13003 (PMC5059450; doi:10.1038/ncomms13003)
Supplement: Supplementary Data 7 — D18O data from references [30] and [31]. First column is the time (millions of years) and second column is the D180 value (CSV file). [file ncomms13003-s8.csv]

0.3010611319764678	3.9688151944558516
0.3010611319764678	3.903490370823924
0.3010611319764678	3.7728407235600656
0.3010611319764678	3.7075158999281363
0.3010611319764678	3.0542676636088473
0.3010611319764678	3.838165547191995
0.3519800213724409	4.259139837271249
0.3519800213724409	4.5857639554308935
0.37743946607042744	4.73092627683859
0.37743946607042744	4.338977335047016
0.37743946607042744	4.66560145320666
0.37743946607042744	4.404302158678945
0.4028989107684424	4.799876304009036
0.45381780016441553	4.172024259108989
0.45381780016441553	3.6494256700535566
0.45381780016441553	3.5841008464216273
0.45381780016441553	3.518776022789698
0.45381780016441553	3.4534511991577688
0.45381780016441553	3.3881263755258395
0.45381780016441553	3.322801551893912
0.45381780016441553	3.2574767282619828
0.45381780016441553	3.1921519046300535
0.45381780016441553	3.114125031958583
0.45381780016441553	4.10669943547706
0.45381780016441553	4.48594632822909
0.45381780016441553	4.028672562805587
0.6065744683523633	3.8090848522854053
0.6065744683523633	3.734687136482375
0.6065744683523633	3.939734499549262
0.6065744683523633	3.8744096759173328
0.721141969493317	4.257267935553157
0.721141969493317	4.583892053712802
0.759331136540311	4.658283839520948
0.759331136540311	4.723608663152877
0.759331136540311	4.331659721361303
0.759331136540311	4.883291565364258
0.759331136540311	4.846999996679855
0.759331136540311	4.788933486784805
0.759331136540311	4.3969845449932325
0.8815364710906692	4.025339905681301
0.9120878047282588	3.5912880002199117
0.9120878047282588	3.3916843724556838
0.9120878047282588	3.3263595488237545
0.9120878047282588	4.1138865892753405
0.9120878047282588	4.17921141290727
0.9120878047282588	4.491318903593154
0.9120878047282588	3.460638352956053
0.9120878047282588	3.5259631765879824
0.9120878047282588	3.652983666983399
1.026655305869241	3.701959494722697
1.064844472916235	3.8453052610312124
1.064844472916235	3.9106300846631417
1.064844472916235	3.2501235346069723
1.064844472916235	3.779980437399283
1.2176011411041827	3.1847749909955123
1.2176011411041827	4.422317483133721
1.2176011411041827	4.360621816370232
1.2176011411041827	4.295296992738303
1.2176011411041827	4.229972169106373
1.2176011411041827	3.968672874578658
1.3321686422451364	3.418837819025274
1.3321686422451364	3.271856965853434
1.339806475654541	4.064463639921859
1.3703578092921305	3.6202500952288386
1.3703578092921305	3.5621835853337895
1.3703578092921305	3.496858761701862
1.3703578092921305	4.150106998021151
1.4849253104330842	3.6692259229681348
1.4849253104330842	3.3426018048084902
1.5231144774800782	3.7436177087762825
1.5231144774800782	3.808942532408212
1.5231144774800782	3.8742673560401393
1.675871145668026	4.186351126746491
1.675871145668026	3.990376655850705
1.675871145668026	3.9250518322187755
1.706422479305644	4.266913665229964
1.790438646809008	3.44598533559998
1.7980764802183842	4.090522409436037
1.8286278138560021	3.5875165234742763
1.8286278138560021	3.525820856710789
1.9431953149969559	3.636492351213576
1.98138448204395	3.845162941154019
1.98138448204395	3.7145132938901604
1.98138448204395	3.7798381175220896
2.1341411502318977	3.968530554701463
2.1341411502318977	4.033855378333392
2.1341411502318977	3.9032057310695354
2.2868978184198454	3.3805834220345723
2.2868978184198454	3.4459082456665016
2.2868978184198454	3.511233069298431
2.2868978184198454	3.57655789293036
2.4091031529702036	3.6767036465156906
2.439654486607793	3.1845852311592537
2.439654486607793	3.7652503301097333
2.439654486607793	3.8269459968732207
2.5542219877487753	3.875921824612517
2.5542219877487753	3.287998411925157
2.592411154795741	4.015638434052594
2.592411154795741	3.9539427672891065
2.668789488889729	4.131759593852923
2.668789488889729	4.077322240826316
2.714616489346099	3.3935819708182677
2.745167822983717	3.6091491448077253
2.745167822983717	3.547453478044238
2.745167822983717	3.2208293598845934
2.745167822983717	3.4821286544123087
2.8215461570776768	3.0865386957625294
2.8215461570776768	3.1518635193944586
2.859735324124671	3.6581249725470233
2.897924491171665	3.736145915223611
2.897924491171665	3.017572855272393
2.897924491171665	3.8105436310266416
3.0506811593596126	3.3369149397156246
3.0506811593596126	3.2715901160836953
3.1652486605005663	3.1191477376245462
3.172886493909971	3.437060693300957
3.2034378275475603	3.1989832587353533
3.2034378275475603	2.879617454312589
3.2034378275475603	3.580044729921605
3.2034378275475603	3.525607376894998
3.2034378275475603	2.9449422779445182
3.2798161616415484	2.803393300085574
3.2798161616415484	2.7380684764536447
3.3256431620979185	3.0320230668034647
3.508951163923456	2.9376365242485747
3.508951163923456	2.8632388084455442
3.508951163923456	3.3803936621983137
3.508951163923456	3.2551877502371163
3.508951163923456	3.3295854660401467
3.631156498473814	3.463119462815131
3.631156498473814	3.140850332897614
3.661707832111432	3.5382382659959433
3.81446450029938	3.0609804178164843
3.81446450029938	2.995655594184557
3.9290320014403335	3.244235049688081
3.9672211684873275	2.8649822269411658
3.9672211684873275	2.930307050573095
3.9672211684873275	3.322255992364669
3.9672211684873275	2.7996574033092365
3.997772502124917	3.402092699474453
4.119977836675275	3.1189994877524683
4.158167003722269	3.195205851994835
4.272734504863223	3.0536509441410065
4.272734504863223	2.988326120509077
4.425491173051199	2.9084609494238567
4.425491173051199	2.830434076752386
4.540058674192153	3.1407091990193976
4.731004509427095	3.075354725413055
4.731004509427095	3.2060043726769116
4.731004509427095	2.9447050781491964
4.731004509427095	3.0100299017811256
4.8837611776150425	3.2676763194608665
4.934680067011016	3.3511390207751557
4.960139511709031	2.879344674547969
5.03651784580299	3.1406321090859173
5.03651784580299	3.4019314036136326
5.03651784580299	2.7486831672943453
5.03651784580299	2.8140079909262727
5.03651784580299	3.2023277758494064
5.112896179896978	2.6833464836726506
5.112896179896978	2.6180216600407213
5.151085346943972	2.988189730626768
5.189274513990938	3.0680252517375752
5.30384201513192	2.7867478044487886
5.342031182178914	2.930093570757304
5.342031182178914	2.8647687471253747
5.494787850366862	2.726837066145105
5.494787850366862	2.661512242513176
5.571166184460822	2.530850735259552
5.571166184460822	2.4655259116276227
5.571166184460822	2.596175558891481
5.64754451855481	2.9808543269564076
5.698463407950783	3.1332710087710645
5.723922852648798	3.05342560433545
5.800301186742757	2.8574392734498986
5.800301186742757	2.7921144498179693
5.800301186742757	2.922764097081828
5.8766795208367455	3.249376355251705
5.8766795208367455	3.43990709084483
5.8766795208367455	3.380026002515562
5.8766795208367455	3.3147011788836327
5.953057854930705	3.1804105147615687
6.067625356071687	3.0315972931708597
6.105814523118681	3.1114328142816685
6.220382024259635	2.830155366992882
6.258571191306629	2.969871976432957
6.258571191306629	2.908176309669468
6.411327859494577	2.639594981425338
6.411327859494577	2.574270157793409
6.411327859494577	2.7702446286891966
6.411327859494577	2.7049198050572674
6.716841195870472	2.842780326098943
6.716841195870472	2.958913345889039
6.716841195870472	2.908105149730872
6.8314086970114545	2.6123110749683214
6.8314086970114545	2.7592919281401613
6.984165365199402	2.677612178620718
7.175111200434344	2.87537157797631
7.175111200434344	2.8136759112128207
7.251489534528304	2.944313698486914
7.251489534528304	3.096738286961415
7.251489534528304	3.009638522118843
7.327867868622292	2.7483273676013606
7.327867868622292	2.617677720337502
7.40424620271628	2.487016213083878
7.40424620271628	2.5523410367158075
7.4806245368102395	2.682978823989899
7.824327040233129	2.7645814835758635
7.938894541374111	2.6901659777881832
8.01527287546807	2.6175709804296066
8.213856544112417	2.7786747094149735
8.244407877750007	3.0530342246731674
8.320786211843995	2.867935364392938
8.320786211843995	2.998585011656795
8.320786211843995	2.9332601880248657
8.511732047078937	2.6882624494307183
8.664488715266884	2.7644510236884354
8.740867049360844	2.846095193238579
9.160947886877722	2.7335261003732096
9.160947886877722	2.798850924005139
9.160947886877722	2.8786923751108304
9.23732622097171	2.671818573619957
9.5810287243946	2.8024148509298676
9.5810287243946	2.6554339977580277
9.619217891441593	2.5519970970125883
9.619217891441593	2.998383391830769
9.619217891441593	2.878621215172233
9.695596225535553	2.4757729427855732
9.721055670233568	2.9439302254844755
9.733785392582547	2.7207351014104226
9.886542060770495	2.5628430576537298
10.039298728958443	2.644475367214108
10.230244564193384	2.7206580114769423
10.50520656693169	2.5605694976155586
10.535757900569308	2.3994301886608937
10.535757900569308	2.464755012292823
10.573947067616274	2.6471142149370745
10.994027905133152	2.598962656486526
10.994027905133152	2.5445253034599187
10.994027905133152	2.4792004798279894
11.1467845733211	2.392076995005885
11.375919575603035	2.63882408209054
11.452297909697023	2.573487398468844
11.452297909697023	2.5081625748369163
11.452297909697023	2.442837751204987
11.452297909697023	2.700507888864262
11.554135688488998	2.7839626835187055
11.757811246072919	2.638764782141708
11.910567914260866	2.5153497286352007
11.910567914260866	2.57704539539869
11.910567914260866	2.4500249050032714
11.986946248354855	2.3229925546180876
11.986946248354855	2.388317378250017
12.063324582448814	2.246768400391071
12.063324582448814	2.1814435767591434
12.317919029428765	2.5406905734355316
12.330648751777744	2.2957205081508363
12.368837918824738	2.4318079607224714
12.368837918824738	2.3773706076958643
12.483405419965692	2.48894939141576
12.643799921563044	2.642982194502551
12.674351255200634	2.224898579262298
12.827107923388581	2.3700411340203864
12.827107923388581	2.295643418217356
12.827107923388581	2.5569427127450712
12.827107923388581	2.4208493301785534
12.979864591576558	2.4752629632256298
13.254826594314864	2.268358325761362
13.285377927952453	2.3554533466080283
13.285377927952453	2.0506041696590263
13.285377927952453	2.4044469643319744
13.387215706744428	2.467941396209996
13.407583262502811	2.159459899728615
13.560339930690759	2.0505614736958684
13.743647932516296	2.42070701030136
13.743647932516296	2.362640500406311
13.743647932516296	2.2973156767743816
13.743647932516296	2.2319908531424524
13.896404600704273	2.1637389840362395
14.01860993525463	1.9938754666095981
14.04916126889222	2.07951882470889
14.100080158288193	1.7311118586787568
14.171366603442578	1.8762670640925947
14.201917937080168	1.7891625552541175
14.476879939818474	1.9589644007339757
14.476879939818474	1.7673449180803171
14.507431273456064	1.5931406443992664
14.507431273456064	1.5278158207673371
14.507431273456064	1.6584654680311939
14.69073927528163	1.8674764396779295
14.762025720436014	1.4769680913099492
14.812944609831987	1.6366430868614863
14.812944609831987	1.571318263229557
14.812944609831987	1.6910804398880934
14.927512110972941	1.7509437382327135
15.042079612113895	1.7999195659720115
15.220295724999858	1.5131885000557581
15.27121461439583	1.5857637307647234
15.27121461439583	1.6510885543966527
15.347592948489819	1.8978593614608386
15.423971282583778	1.832522677839144
15.423971282583778	1.7671978542072164
15.423971282583778	1.7018730305752872
15.691295451912708	1.6038442851632109
15.729484618959702	1.897800061512008
15.85168995351006	1.7018066146325967
15.88224128714765	1.8542264591111906
15.88224128714765	1.7889016354792613
16.14956545647658	1.9467284492922428
16.187754623523546	2.0283785488372708
16.187754623523546	2.0937033724692
16.22594379057054	2.1563003984549134
16.340511291711493	1.8251220442250702
16.340511291711493	1.759797220593141
16.340511291711493	1.8904468678569994
16.41688962580548	1.6146190858657548
16.41688962580548	1.679943909497684
16.49326795989947	1.54928240224406
16.56964629399343	1.4839457186223637
16.646024628087417	1.9557242515298636
16.76059212922837	1.6417843924251105
16.798781296275365	1.9121506491290443
16.798781296275365	1.8468258254971168
16.798781296275365	1.7815010018651876
16.798781296275365	1.7161761782332583
16.951537964463313	2.028259948939608
17.002456853859286	2.238743140649312
17.0279162985573	2.1588977362136994
17.0279162985573	2.093572912581772
17.10429463265126	1.9629114053281462
17.22649996720162	2.317823971078001
17.257051300839237	2.3983865095614743
17.257051300839237	1.8703441852033826
17.37161880198019	2.077188336719841
17.409807969027185	2.158838436264869
17.409807969027185	2.224163259896798
17.52437547016814	2.403788734899953
17.52437547016814	1.9465149694764516
17.562564637215132	2.0209067552845994
17.63894297130912	2.45820829794191
17.71532130540308	2.332990525990949
17.71532130540308	2.26766570235902
17.868077973591028	2.136992335115629
17.868077973591028	2.0716675114836995
17.868077973591028	2.202317158747558
17.98264547473201	2.411883177915346
18.020834641778976	1.9918023403984773
18.17359130996695	2.2748528561573025
18.17359130996695	2.3401776797892317
18.17359130996695	1.897420541839491
18.288158811107905	2.066158546237327
18.3263479781549	2.144179488913913
18.3263479781549	2.2095043125458425
18.40272631224886	2.507083315768197
18.440915479295853	2.441752562141385
18.479104646342847	2.0062478079336437
18.601309980893205	2.298013044172631
18.67005048157779	2.38727962914548
18.746428815671777	2.1205247393253366
18.784617982718743	2.2021748388703646
18.93737465090672	2.0642431578900933
18.93737465090672	1.998918334258164
19.090131319094667	2.3110021049645137
19.090131319094667	2.376326928596443
19.090131319094667	2.2456772813325845
19.166509653188626	2.441639892238607
19.166509653188626	2.506964715870536
19.242887987282614	2.1803287377211245
19.242887987282614	2.115003914089195
19.319266321376574	2.566822084220272
19.395644655470562	2.035138743003973
19.47202298956455	2.637566923175328
19.51784999002092	2.289160747811181
19.54840132365851	2.376255768657847
19.54840132365851	2.4415805922897764
19.54840132365851	2.4960179453163835
19.599320213054483	1.9044574691007377
19.670606658208868	2.114937498146505
19.670606658208868	2.565678781206813
19.701157991846458	2.202032518993171
19.853914660034434	1.9624844456965658
19.853914660034434	2.0350675830653753
19.976119994584764	2.2673146466619425
20.00667132822238	2.350780510640165
20.00667132822238	2.4197344911405363
20.057590217618355	2.4923097218495016
20.08304966231634	1.7555869242261597
20.15942799641033	1.8971121821055714
20.15942799641033	2.1076032804751215
20.15942799641033	2.1729281041070507
20.15942799641033	1.8372310937763032
20.273995497551283	1.9678629510555137
20.312184664598277	2.0422547368636597
20.41402244339025	2.4995126889674726
20.464941332786225	2.4196633312019404
20.464941332786225	2.289013683938082
20.464941332786225	2.2236888603061526
20.464941332786225	1.7664150948826514
20.464941332786225	2.354338507570011
20.541319666880213	1.701078411260955
20.579508833927207	2.136571305478931
20.587146667336583	1.8665608484679819
20.73990333552453	1.9841218110259202
20.77045466916215	2.53574891103297
20.77045466916215	2.0712168318725865
20.892660003712507	2.2236224443634622
20.923211337350097	2.3107174652101268
20.923211337350097	2.376042288842056
20.923211337350097	2.4413671124739853
21.075968005538044	2.506668216126382
21.075968005538044	2.1292359018085705
21.075968005538044	1.9187448034390222
21.075968005538044	1.853419979807093
21.228724673725992	1.7880714361956311
21.228724673725992	1.7227466125637019
21.228724673725992	2.0638873581971087
21.30510300781998	1.9840340471016518
21.38148134191394	2.4340376387985074
21.38148134191394	2.3759711289034584
21.38148134191394	2.310646305271529
21.38148134191394	2.2453214816396
21.38148134191394	2.1799966580076724
21.534238010101916	1.9041570160266623
21.534238010101916	1.8388321923947348
21.534238010101916	1.7735073687628056
21.534238010101916	1.7081825451308763
21.534238010101916	2.1182772712646525
21.686994678289864	1.6138007465718918
21.686994678289864	1.978531011850162
21.725183845336858	2.0656248466978493
21.763373012383823	1.5375765923448732
21.99250801466576	2.332326366564045
21.99250801466576	1.8532776599298995
21.99250801466576	1.7879528362979702
21.99250801466576	1.722628012666041
21.99250801466576	1.6573031890341117
21.99250801466576	1.5919783654021842
21.99250801466576	2.2452266017214715
21.99250801466576	1.9186024835618287
22.114713349216117	2.014393248905032
22.145264682853707	2.165361430636249
22.145264682853707	2.10003660700432
22.25983218399469	2.3268411212972016
22.298021351041655	2.239735426459747
22.399859129833658	2.397587936917219
22.45077801922963	1.7951399900962528
22.45077801922963	1.9257896373601113
22.45077801922963	1.7298151664643235
22.45077801922963	1.860464813728182
22.52715635332359	1.6572201691057487
22.57298335377999	2.014322088966434
22.60353468741758	2.099965447065724
22.60353468741758	2.5717558399629876
22.60353468741758	2.1652902706976533
22.718102188558532	2.294107549542641
22.756291355605526	2.375757649087669
22.756291355605526	2.4410824727195983
22.79448052265252	2.5118451016593024
22.87085885674648	2.2287590059311793
22.909048023793474	1.9112018499477532
22.909048023793474	1.8458770263158257
22.985426357887462	1.766023715220367
23.031253358343832	1.996830976059325
23.031253358343832	1.6048820342677512
23.061804691981422	1.6934287178617922
23.061804691981422	2.085377659653364
23.061804691981422	2.1507024832852935
23.13818302607541	2.6696600554825185
23.13818302607541	2.7349848791144478
23.13818302607541	2.789422232141055
23.13818302607541	2.6043352318505892
23.176372193122404	2.321255066117347
23.214561360169398	2.462786253991643
23.214561360169398	2.5281110776235725
23.214561360169398	2.397461430359714
23.329128861310352	1.7823015511744007
23.329128861310352	2.2395753165979038
23.367318028357346	1.9256473174829178
23.367318028357346	1.8603224938509886
23.489523362907704	2.01853475733137
23.489523362907704	1.6919106391717254
23.520074696545294	2.17240626455734
23.520074696545294	2.107081440925411
23.634642197686247	2.340236979738064
23.787398865874195	2.2612790978699504
23.787398865874195	1.8040053324464473
23.82558803292119	1.8820262751230352
23.82558803292119	1.9473510987549645
23.901966367015177	1.6134568068686725
23.947793367471547	2.0358835503612855
23.947793367471547	1.709259432201641
23.978344701109137	2.1215269084605755
24.01653386815613	2.190474958966062
24.245668870438067	1.6079597016120637
24.245668870438067	1.8039341725078497
24.28385803748506	1.8819551151844376
24.28385803748506	1.9472799388163669
24.28385803748506	1.5480726832879128
24.36023637157902	1.3520863524023614
24.40606337203542	1.452243965977459
24.40606337203542	1.7135432605051744
24.40606337203542	2.0358123904226897
24.589371373860956	1.5407669295919675
24.70393887500194	1.6242197475814493
24.711576708411314	1.8310805030835802
24.742128042048904	1.9181755239302483
24.793046931444877	1.9834924409023316
24.864333376599262	1.7221820770508334
25.16220887956578	1.8201230585386394
25.200398046612776	1.9580250895444955
25.200398046612776	1.8963294227810064
25.322603381163134	1.6567860934803083
25.353154714800723	1.7438811143269728
25.50591138298867	2.135806336139014
25.62811671753903	1.8178732184800008
25.65866805117662	1.903516576579289
25.65866805117662	2.0341662238431475
25.65866805117662	1.9688414002112182
25.709586940572592	2.4043323177642346
25.811424719364595	2.251891915970047
25.811424719364595	2.108540219666647
25.811424719364595	2.3172167396019745
25.811424719364595	2.1865670923381177
25.811424719364595	2.4841579555502378
26.11693805574049	2.019578436430791
26.11693805574049	1.954253612798862
26.11693805574049	1.7437625144293118
26.11693805574049	1.8236039655350034
26.11693805574049	1.6784376907973844
26.11693805574049	2.3752358095379584
26.11693805574049	1.8889287891669326
26.19331638983448	1.4824513599118294
26.19331638983448	1.5477761835437587
26.19331638983448	1.613101007175688
26.23914339029085	2.105207562542361
26.26969472392844	2.324403893400259
26.26969472392844	2.2590790697683314
26.26969472392844	2.193754246136402
26.384262225069392	1.716502327951826
26.53701889325737	2.3860580501995656
26.575208060304334	1.983215707807787
26.575208060304334	1.9178908841758595
26.575208060304334	1.8525660605439302
26.575208060304334	1.787241236912001
26.575208060304334	2.0485405314397163
26.697413394854692	2.1486862850250485
26.72796472849231	2.2372329686190895
26.72796472849231	2.4295782826464354
26.72796472849231	2.3025577922510188
26.880721396680258	2.6146415629573703
27.033478064868206	2.5638096468196707
27.033478064868206	2.4984848231877415
27.033478064868206	2.433159999555814
27.033478064868206	2.3587622837527835
27.033478064868206	2.6826645342610966
27.109856398962194	2.832355395094501
27.109856398962194	2.7670305714625716
27.186234733056153	2.8650059469207
27.300802234197135	2.249846067735385
27.3389914012441	2.6145704030187726
27.3389914012441	2.179071578805914
27.3389914012441	2.1137467551739846
27.46119673579446	2.340187167781046
27.491748069432077	2.4258305258803343
27.491748069432077	2.4875261926438235
27.568126403526037	2.5492099994175454
27.75907223876098	2.630836378983041
27.797261405807973	2.766923831554676
27.797261405807973	2.708857321659627
27.873639739901932	2.83223679519684
27.95001807399592	2.5709256406793575
28.02639640808991	2.505588957057663
28.02639640808991	2.4402641334257336
28.02639640808991	2.3749393097938043
28.10277474218387	2.3096026261721097
28.10277474218387	2.2442778025401804
28.21734224332485	2.67431510146573
28.29372057741881	2.7559592710158753
28.408288078559792	2.6144043631620466
28.408288078559792	2.5490795395301173
28.484666412653752	2.2877683850126367
28.484666412653752	2.157118737748778
28.484666412653752	2.2224435613807074
28.484666412653752	2.4837428559084227
28.56104474674774	2.353081348654799
28.56104474674774	2.418406172286728
28.82836891607664	2.630670339126315
28.866558083123635	2.4836835559595904
28.866558083123635	2.5562666933284
28.942936417217624	2.685089902168274
29.070233640707556	2.3820355370038815
29.29427675404989	2.4618421988062575
29.324828087687507	2.2876379251252086
29.324828087687507	2.543493484350263
29.477584755875455	2.3583827640802664
29.477584755875455	2.5743175977524757
29.70671975815739	2.1460415073071992
29.744908925204356	2.450884754261315
29.744908925204356	2.2385790774575476
29.78309809225135	2.5198328047668035
29.897665593392333	2.3038801811099443
29.935854760439298	2.3819011237865304
30.088611428627274	2.6250309139925143
30.088611428627274	2.5669644040974653
30.210816763177604	2.4704098554133207
30.39412476500317	2.6467584152440917
30.39412476500317	2.363684179505732
30.508692266144124	2.5759720663248515
30.66144893433207	2.4452986990814622
30.699638101379065	2.51969048488961
30.852394769567013	2.3672421764355764
30.852394769567013	2.6720913533845785
30.966962270707995	2.6085633182022203
31.00515143775499	2.766425711984498
31.157908105942937	2.41800293263468
31.157908105942937	2.5450234230300968
31.157908105942937	2.4833277562666076
31.310664774130885	2.345396075286338
31.577988943459815	2.4233814379936245
31.61617811050678	2.5558397336968195
31.61617811050678	2.4977732238017722
31.69255644460077	2.608450648299442
31.768934778694756	2.3453249153477405
32.03625894802366	2.4341977486603508
32.07444811507065	2.2509193968092216
32.07444811507065	2.512218691336937
32.19665344962101	2.3438068366576736
32.2272047832586	2.5702614812524534
32.2272047832586	2.6355863048843826
32.532718119634495	2.555697413819626
32.532718119634495	2.4903725901876985
32.532718119634495	2.4250477665557693
32.532718119634495	2.608320188412014
32.68547478782247	2.294374399312378
32.68547478782247	2.3596992229443075
32.68547478782247	2.6681775567617496
32.76185312191643	2.2217794019538033
32.95279895715137	2.455830369993798
32.99098812419837	2.7261966266977335
32.99098812419837	2.533851312670386
32.99098812419837	2.599176136302315
32.99098812419837	2.6645009599342444
33.067366458292355	2.7824366981687945
33.143744792386315	2.3814030042163523
33.143744792386315	2.8531933971136176
33.2201231264803	2.9185063607557815
33.29650146057426	2.156371558393511
33.29650146057426	2.0910467347615835
33.29650146057426	1.960397087497725
33.29650146057426	2.2216963820254403
33.29650146057426	2.2870212056573695
33.29650146057426	2.0257219111296543
33.37287979466825	1.8950604038760286
33.44925812876224	2.74427125110134
33.44925812876224	2.5482967802055523
33.44925812876224	2.482971956573623
33.44925812876224	2.4176471329416955
33.44925812876224	2.678946427469411
33.44925812876224	2.8095960747332676
33.44925812876224	2.6136216038374815
33.47980946239983	2.8923361073378047
33.55109590755421	1.9893908091460286
33.602014796950186	2.207132314592613
33.602014796950186	2.1418074909606837
33.602014796950186	2.3377819618564715
33.602014796950186	2.272457138224542
33.602014796950186	2.076482667328756
33.85660924393011	1.916760231818154
33.90752813332608	1.7479965307758256
33.90752813332608	1.8296525603157363
34.11120369091	2.0255954045721474
34.17485230265501	1.9221545504967885
34.21304146970198	1.6844388456190522
34.289419803795965	1.5574064952338702
34.289419803795965	1.6227313188657977
34.335246804252336	1.786036261951761
34.40398730493692	1.8785690881062038
34.633122307218855	1.6988902431491013
34.8240681424538	1.640794083279637
35.05320314473573	1.5681753659415296
35.12958147882969	1.695183996347179
35.28233814701767	1.6407229233410394
35.28233814701767	1.7858891980786602
35.54966231634657	1.7178009968312207
35.74060815158151	1.7858180381400643
36.046121487957436	1.8402079512076064
36.046121487957436	1.7857705981809993
36.19887815614538	1.6550972309376082
36.27525649023934	1.714966459277111
36.47384015888369	1.6245696172795512
36.809904828897174	1.6931084981381055
36.96266149708515	1.6586077879083891
37.1154181652731	1.5896300874284872
37.390380168011404	1.5808774149810727
37.57368816983694	1.6222213393058524
37.65006650393093	1.4915598320522303
37.84101233916587	1.5731862116177258
38.03195817440081	1.5096463164456022
38.299282343729715	1.4098029925993067
38.45203901191769	1.4723822286003738
38.566606513058645	1.5404111298989829
38.79574151534058	1.417891505619819
39.024876517622516	1.333478028459277
39.254011519904424	1.1755741247128189
39.368579021045406	1.2817091731300518
39.521335689233354	1.208195026564601
40.01779486084419	1.175455524815158
40.09417319493818	1.2081060766413536
40.399686531314075	0.9576468127598972
40.399686531314075	0.8923219891279679
40.399686531314075	1.0229716363918264
40.445513531770445	1.1187742617247949
40.70519986768997	1.2624485497498341
40.78157820178396	1.1898535523912575
40.83249709117993	1.3713034891534388
41.087091538159854	1.2754542145273895
41.201659039300836	1.1045031360391917
41.278037373394795	1.186147305589337
41.31622654044179	0.9466170222773798
41.39260487453578	0.5002188674694343
41.39260487453578	0.4348940438375051
41.39260487453578	1.0358824212512516
41.46898320862974	0.5655318311115964
41.46898320862974	0.6961814783754559
41.46898320862974	0.6308566547435257
41.545361542723725	0.761494442017618
41.545361542723725	0.8921440892814747
41.545361542723725	0.8268192656495454
41.69811821091167	0.9574451929338714
41.85087487909962	1.0281900318889292
42.0036315472876	1.0880474002386666
42.0036315472876	1.1533722238705941
42.156388215475545	1.233189954996753
42.20730710487152	1.3202818131794807
42.30914488366349	1.1678414113852913
42.30914488366349	1.1025165877533638
42.38552321775745	1.0335507472632255
42.38552321775745	0.968225923631298
42.767414888227336	0.9209875843927406
42.767414888227336	0.9863124080246681
42.80560405527433	1.0552604585301566
42.843793222321324	0.8483925870341658
43.18749572574421	1.0007638055547172
43.22568489279121	0.8918831695066203
43.22568489279121	0.826558345874691
43.34025239393216	0.9299715266405961
43.60757656326109	1.0469703256836205
43.68395489735505	0.8555204408836179
43.79852239849603	0.9353441020046613
44.02765740077797	1.0033552133186205
44.48592740534181	1.0060059210313543
44.8296299087647	0.9406277274454773
45.16060268983861	0.8988410301694252
45.28789991332857	0.8044631849403618
45.66979158379846	0.7499665319649242
45.89892658608039	0.684606128363697
46.05168325426834	0.5974826435415928
46.433574924738224	0.5575026180399174
46.81546659520811	0.4667143963800733
46.81546659520811	0.5265954847093415
46.968223263396055	0.3904783821632911
47.19735826567799	0.33237629229894416
47.4264932679599	0.27608878086881816
47.73200660433582	0.23793519379112826
47.96114160661773	0.2778203393746752
48.113898274805706	0.23424673697385767
48.34303327708761	0.1725154902410706
48.49578994527559	0.09083574072162648
48.57216827936955	0.02368447866571266
48.928600505141446	0.07080817133652939
49.18319495212137	0.150610089143
49.33595162030932	0.09977817300530134
49.412329954403305	0.01992486190984355
49.64146495668521	-0.042713674040053995
49.946978293061136	0.012583528244600295
50.17611329534307	-0.045518561619746656
50.303410518833005	-0.14715472058569112
50.48162663171897	-0.2959778255012049
50.588556299450545	-0.21107215876537122
50.98572363673921	-0.158873971806611
51.291236973115105	-0.2525536589714399
51.52546386433664	-0.0965362842637818
51.55092330903463	-0.1763816886993954
51.749506977678976	-0.015277959714029343
52.11612298133008	-0.08065971129683547
52.54384165225633	-0.027740436960295156
52.54384165225633	-0.08943610372378252
52.65840915339729	-0.1819973938536643
52.69659832044428	0.019414882349899187
52.69659832044428	-0.2418844121778161
52.77297665453827	0.07928411068940111
52.92573332272622	0.1881350967630846
52.97156032318259	-0.06772757845583044
53.002111656820176	0.00847997178551374
53.11667915796116	0.06562140247880155
53.46038166138405	0.1281709885054534
53.76589499775994	0.22066704869162113
53.91865166594789	0.36762418188392854
53.91865166594789	0.19342465219878413
53.99503000004188	0.2968437629595728
54.26235416937081	0.24508676762011472
54.37692167051176	0.10625372741761563
54.37692167051176	0.1715785510495449
54.68243500688766	0.23685593472240907
54.835191675075635	0.1787657048478284
54.835191675075635	0.11344088121590001
54.88611056447161	-0.36561573207808973
54.911570009169594	-0.0898037634065334
54.911570009169594	-0.15512858703846266
54.911570009169594	0.04084588385732424
54.911570009169594	-0.2857782343023203
54.911570009169594	-0.024478939774605024
54.911570009169594	-0.22045341067039192
54.98794834326358	0.3674581420272025
55.102515844404536	0.23679070477869502
55.255272512592484	0.3075355437337528
55.29346167963948	0.37466901580501855
55.415667014189836	0.4610239732902768
55.446218347827426	0.5415865117737493
55.713542517156355	0.36734547212442425
55.94267751943829	0.42991284813572417
56.33220702331755	0.4587041592920187
56.591893359237076	0.5359648766245959
56.744650027425024	0.6012659802769935
56.935595862659966	0.6937798304478111
57.05016336380095	0.7481993934897684
57.12654169789491	0.6211670431045855
57.202920031988896	0.5413137320091286
57.401503700633214	0.7045949551155584
57.58481170245878	0.7481163735614054
57.73756837064673	0.8243049478191224
57.890325038834675	0.7371814629970181
58.04308170702262	0.8024825666494166
58.27221670930456	0.8786592809173683
58.34859504339855	0.9548597151648526
58.61591921272745	0.8840496462660798
58.65410837977444	0.824162627941929
58.65410837977444	0.9511831183373456
58.95962171615034	0.8386318154566261
59.036000050244326	0.7152286219398842
59.036000050244326	0.649903798307955
59.036000050244326	0.7805534455718135
59.366972831318236	0.7006606011771357
59.41789172071421	0.7777722779716516
59.87616172527805	0.6570316521574089
60.130756172258	0.606183922700021
60.181675061653976	0.519076251197605
60.181675061653976	0.45375142756567666
60.45663706439228	0.4101588491812329
60.48718839802987	0.49181013472523727
60.63994506621782	0.5407800324696517
60.945458402593744	0.56250753372123
61.17459340487565	0.508034600725324
61.25097173896964	0.43181044649830724
61.40372840715759	0.5696946875195135
61.556485075345535	0.5145077831396865
62.014755079909406	0.5224207683116591
62.39664675037929	0.5731696645209947
62.54940341856724	0.6493582387787127
62.77853842084917	0.7327932667835455
63.23680842541302	0.7617553617924724
63.313186759507005	0.8724327862901422
63.313186759507005	0.8234391685661944
63.440483982996966	0.5766367348626318
63.49140287239297	0.6709869067822396
63.69507842997689	0.45320586803643437
63.69507842997689	0.5130869563657026
64.00059176635278	0.5946955459465482
64.15334843454073	0.5402344729404094
64.15334843454073	0.4803533846111412
64.30610510272871	0.598277262855925
64.6116184391046	0.5292758423964905
64.76437510729255	0.4602981419165886
64.84075344138654	0.3877031445580128
64.9171317754805	0.6381031084906406
65.03169927662148	0.5564292889660809
65.06988844366845	0.888491212433502
65.06988844366845	1.0191408596973606
65.06988844366845	0.9538160360654313
65.14626677776243	0.8177107935091481
65.1920937782188	0.6620128478591907
65.26083427890339	0.7578119151952301
65.64272594937327	0.7414214093384164
65.68091511642027	0.855733920699409
65.71910428346726	0.8230655788885599
65.98642845279619	0.96456118679356
65.98642845279619	0.910123833766951
66.13918512098414	0.8520336038923713
66.19010401038011	1.0988083642864819
66.2155634550781	0.7903260771391167
66.2613904555345	0.95363102022508
66.36832012326607	1.0243829751739977
66.75021179373593	1.0225090967909463
66.9029684619239	1.1113997200882064
66.97934679601786	1.2638124485729385
66.97934679601786	1.2039313602436703
67.05572513011185	0.86640791148894
67.13210346420581	0.9426083457364243
67.17793046466221	1.0340559828272653
67.66675180286367	0.9897043650977881
68.12502180742752	0.9714874208169881
68.58329181199139	0.9786745746152725
68.88880514836728	0.8951565266820758
69.04156181655523	0.8225496693337337
69.11794015064922	0.746325515106717
69.53802098816607	0.7653133587223167
69.69077765635404	0.7026866827621845
69.88172349158899	0.6046697973398762
69.95810182568295	0.5175581725075382
69.95810182568295	0.6373203491660746
70.05993960447492	0.4667341630296846
70.1108584938709	0.3868848052641489
70.56912849843476	0.3432637629042663
71.02739850299861	0.2833115146364005
71.25653350528054	0.19073243452186972
71.25653350528054	0.12540761088994135
71.33291183937453	0.038295986057603315
71.40929017346849	-0.11414046240666398
71.40929017346849	-0.048815638774734715
71.63842517575043	-0.2811172583242252
71.63842517575043	-0.4117669055880828
71.63842517575043	-0.4770917292200121
71.63842517575043	-0.34644208195615356
71.63842517575043	-0.21579243469229592
71.75299267689141	-0.08153142054464713
71.79118184393838	0.03822482611900657
71.79118184393838	0.10354964975093495
71.79118184393838	-0.15774964477678033
71.86756017803236	-0.027111857502688963
71.91338717848873	0.19934041509413714
71.94393851212635	0.28498377319342705
72.02031684622031	0.3430384230987089
72.0966951803143	0.045435699896821724
72.0966951803143	0.37568897492490727
72.1348843473613	0.11982748570496948
72.24945184850225	-0.09249598108344781
72.24945184850225	-0.22314562834730634
72.24945184850225	-0.15782080471537707
72.28764101554924	-0.021733352143741946
72.3258301825962	-0.29936978257432223
72.47858685078418	-0.7131173855560711
72.47858685078418	-0.7784422091880003
72.47858685078418	-0.6477925619241427
72.47858685078418	-0.8437670328199296
72.55496518487814	-0.5661483923739974
72.55496518487814	-0.42642585293903856
72.55496518487814	-0.37561765678087156
72.55496518487814	-0.49175067657096694
72.6771705194285	-0.2885368679219251
72.70772185306609	-0.13611702344333132
72.70772185306609	-0.07079219981140206
72.70772185306609	-0.02179858208745511
72.70772185306609	-0.2014418470752597
72.86047852125407	0.03805878626228054
72.86047852125407	0.1251585511048523
73.01323518944201	-0.564404973878375
73.01323518944201	-0.6297297975103033
73.01323518944201	-0.6950546211422326
73.01323518944201	-0.36843050298258806
73.01323518944201	-0.4337553266145173
73.01323518944201	-0.4990801502464457
73.06415407883799	-0.9781367635404354
73.08961352353597	-0.7676496185008084
73.08961352353597	-0.8329744421327367
73.08961352353597	-0.898299265764666
73.16599185762996	-0.08537998722376194
73.16599185762996	-0.21602963448761958
73.16599185762996	-0.29405650715909015
73.16599185762996	-0.02005516359183268
73.16599185762996	-0.1507048108556912
73.24237019172395	0.03799948631345007
73.31874852581791	0.09242497935029093
73.47150519400586	-1.5298318608221422
73.47150519400586	-0.3648725060527438
73.47150519400586	-0.43019732968467306
73.47150519400586	-0.49915131018504244
73.47150519400586	-1.3991822135582845
73.47150519400586	-0.6225426437120181
73.47150519400586	-0.6878674673439473
73.47150519400586	-0.7531922909758766
73.47150519400586	-0.818517114607805
73.47150519400586	-0.8838419382397342
73.47150519400586	-0.9491667618716626
73.47150519400586	-1.4645070371902138
73.47150519400586	-0.5572178200800897
73.52242408340186	-1.2975737279017947
73.54788352809985	-1.214107073257586
73.54788352809985	-1.0834574259937275
73.54788352809985	-1.0181326023617991
73.54788352809985	-1.1487822496256568
73.85339686447574	-0.049195158447250975
73.85339686447574	0.005242194579356152
73.87885630917373	-0.6008309557801281
73.92977519856973	-0.12541931267426776
73.92977519856973	-0.2524398030696853
73.92977519856973	-0.31776462670161365
73.92977519856973	-0.3830894503335429
73.92977519856973	-0.4484142739654713
73.92977519856973	-0.5173682544658416
73.92977519856973	-0.187114979437756
74.23528853494562	-0.7968607732948243
74.23528853494562	-0.6770985966362879
74.23528853494562	-0.731535949662895
74.31166686903961	-0.9964762610488167
74.31166686903961	-1.061801084680746
74.31166686903961	-1.1271259083126743
74.31166686903961	-0.9311514374168883
74.31166686903961	-0.8658266137849591
74.38804520313357	-1.2033500625396911
74.38804520313357	-1.2686748861716204
74.38804520313357	-1.3339997098035496
74.38804520313357	-1.399324533435478
74.38804520313357	-1.4646493570674073
74.6935585395095	-1.9655204448712604
74.6935585395095	-2.030845268503189
74.6935585395095	-2.096170092135118
74.6935585395095	-2.1614949157670473
74.6935585395095	-1.7187377778173074
74.6935585395095	-1.1380726788668278
74.6935585395095	-1.2033975024987562
74.6935585395095	-1.2687223261306855
74.6935585395095	-1.3340471497626147
74.6935585395095	-1.3993719733945431
74.6935585395095	-1.4646967970264724
74.6935585395095	-1.5227633069215205
74.6935585395095	-1.5880881305534489
74.6935585395095	-1.9001956212393312
74.6935585395095	-1.6534129541853781
74.74447742890547	-1.0727557618947428
74.74447742890547	-1.8058454493197225
75.15182854407334	-1.1454021525423048
75.15182854407334	-1.0728190151734953
75.15182854407334	-1.3413766234380917
75.15182854407334	-1.40670144707002
75.15182854407334	-1.4720262707019494
75.15182854407334	-1.5373510943338786
75.15182854407334	-1.602675917965807
75.15182854407334	-1.210726976174234
75.15182854407334	-1.2760517998061625
75.42679054681165	-0.9988269110204682
75.45734188044926	-0.5067179836558422
75.45734188044926	-0.37606833639198456
75.45734188044926	-0.4413931600239138
75.45734188044926	-0.6373676309197007
75.45734188044926	-0.9131835529211783
75.45734188044926	-0.5720428072877715
75.53372021454322	-0.7898040793839671
75.53372021454322	-0.7244792557520388
75.53372021454322	-0.8551289030158964
75.61009854863721	-1.1527316262177836
75.61009854863721	-1.225314763586593
75.6482877156842	-1.0783398404096358
75.76285521682516	-1.4213129544619125
75.76285521682516	-1.3559881308299833
75.76285521682516	-1.290663307198054
75.76285521682516	-1.6172874253576985
75.81377410622116	-1.5156789397012087
75.9156118850131	-1.7044109101798028
75.9919902191071	-1.7806350644068187
76.03017938615409	-1.4131888614721024
76.03781721956346	-1.6173301213208564
76.19057388775141	-1.5084791352471747
76.60301689185889	-1.8133923561409127
76.60301689185889	-1.6174178852451258
76.60301689185889	-1.9440420034047703
76.60301689185889	-1.7480675325089843
76.60301689185889	-1.682742708877055
76.60301689185889	-1.878717179772842
76.64884389231528	-1.486775353975128
76.67939522595287	-1.5738798628136061
76.67939522595287	-1.3561304507071767
76.67939522595287	-1.3996803331284626
76.90853022823481	-2.27071356152348
76.90853022823481	-2.2053887378915515
76.98490856232877	-1.6174771851939571
76.98490856232877	-1.6828020088258864
76.98490856232877	-1.7481268324578156
76.98490856232877	-1.813451656089744
76.98490856232877	-1.5521523615620287
76.98490856232877	-1.9441013033536017
76.98490856232877	-2.009426126985531
76.98490856232877	-2.0747509506174593
76.98490856232877	-2.1400757742493886
76.98490856232877	-1.8787764797216733
77.13766523051675	-0.833603021590342
77.13766523051675	-1.4868512579096311
77.13766523051675	-1.4215264342777028
77.13766523051675	-1.3562016106457735
77.13766523051675	-0.8989278452222713
77.2140435646107	-1.2908886470036105
77.2140435646107	-1.2255638233716821
77.2140435646107	-1.0949141761078245
77.2140435646107	-1.0295893524758952
77.2140435646107	-0.9642645288439669
77.2140435646107	-1.1602389997397529
77.34134078810067	-0.746534883387147
77.40498939984565	-0.8499757374625059
77.44317856689264	-1.5631109921059467
77.44317856689264	-1.6175483451325539
77.49409745628864	-0.6522005247872276
77.51955690098663	-0.5723630270114581
77.51955690098663	-0.5070382033795289
77.51955690098663	-1.6828850287542494
77.5577460680336	-1.5032476937613275
77.59593523508059	-0.39817535731608
77.59593523508059	-0.4635001809480084
77.59593523508059	-1.4288559079531797
77.59593523508059	-1.2328814370573928
77.59593523508059	-0.9062573188977483
77.59593523508059	-0.9715821425296776
77.59593523508059	-1.0369069661616068
77.59593523508059	-1.1022317897935352
77.59593523508059	-1.1675566134254645
77.59593523508059	-0.33285053368415074
77.59593523508059	-1.298206260689322
77.59593523508059	-1.3635310843212505
77.67231356917458	-0.26753757004198864
77.67231356917458	-0.14777539338345225
77.67231356917458	-0.20221274641005937
77.69777301387256	-0.7538485437429365
77.86325940440952	-0.6867348383212803
77.86325940440952	-0.817384485585138
77.90144857145651	-0.3474146011169781
77.90144857145651	-0.41273942474890735
77.90144857145651	-0.543389072012765
77.90144857145651	-0.6087138956446942
77.90144857145651	-0.4780642483808366
78.20696190783241	-0.7466692966044963
78.35971857602036	-0.8773426638478865
78.35971857602036	-1.0733171347436734
78.35971857602036	-0.8156469970843991
78.35971857602036	-0.9426674874798158
78.35971857602036	-1.007992311111745
78.43609691011434	-1.2693034656292266
78.43609691011434	-1.2039786419972973
78.43609691011434	-1.138653818365369
78.5124752442083	-1.3346401492509221
78.74161024649024	-1.4108880234574697
78.91982635937617	-1.4871279910041748
79.04712358286613	-1.5960224637070004
79.12350191696012	-2.2710575012266982
79.12350191696012	-1.7484589121712677
79.12350191696012	-1.6831340885393384
79.12350191696012	-1.9444333830670537
79.12350191696012	-2.009758206698983
79.12350191696012	-2.0750830303309113
79.12350191696012	-2.1404078539628406
79.12350191696012	-2.20573267759477
79.12350191696012	-1.813783735803196
79.12350191696012	-2.3363823248586275
79.12350191696012	-2.401707148490556
79.12350191696012	-2.467031972122485
79.12350191696012	-1.563371911880802
79.12350191696012	-1.8791085594351253
79.19988025105411	-2.6194684205867516
79.19988025105411	-2.5541435969548223
79.27625858514807	-2.7065800454190896
79.50539358743	-3.2509891556544623
79.50539358743	-3.3163139792863907
79.50539358743	-3.185664332022533
79.50539358743	-3.38163880291832
79.55122058788638	-3.0855067184474354
79.58177192152397	-2.679408808864851
79.58177192152397	-2.7356607403256783
79.58177192152397	-2.8009855639576076
79.58177192152397	-2.866310387589536
79.58177192152397	-2.931635211221465
79.58177192152397	-2.9969600348533945
79.73452858971194	-2.5542266168831853
79.73452858971194	-2.6195514405151146
79.78544747910792	-2.4598764449635766
79.8109069238059	-2.32015785885854
79.8109069238059	-2.380038947187808
79.88728525789989	-1.9445519829647147
79.88728525789989	-2.0752016302285723
79.88728525789989	-2.1405264538605016
79.88728525789989	-2.205851277492431
79.88728525789989	-2.271176101124359
79.88728525789989	-1.8792271593327863
79.88728525789989	-2.009876806596644
79.96366359199385	-1.8139141956906233
79.96366359199385	-1.754033107361355
80.09096081548384	-1.6542510601288525
80.26917692836977	-1.2205944876596666
80.26917692836977	-1.345800399620864
80.26917692836977	-1.2804755759889348
80.34555526246373	-1.4510578087954045
80.34555526246373	-1.5163826324273328
80.34555526246373	-1.581707456059262
80.34555526246373	-1.4056933479398985
80.57469026474567	-1.737796781371502
80.57469026474567	-1.6724719577395737
80.72744693293362	-1.8249202661936064
80.8038252670276	-1.8975152635521821
80.88020360112156	-1.9664811040423178
80.88020360112156	-2.031805927674246
80.88020360112156	-2.0971307513061754
80.88020360112156	-2.1624555749381047
80.88020360112156	-2.227780398570033
80.92603060157796	-2.3235972558907223
81.26209527159145	-2.249614639729508
81.26209527159145	-2.1842898160975786
81.26209527159145	-2.1189649924656493
81.26209527159145	-2.053640168833721
81.26209527159145	-1.9883153452017917
81.26209527159145	-1.9229905215698633
81.26209527159145	-1.857665697937934
81.26209527159145	-1.7923408743060056
81.26209527159145	-1.5346707366467305
81.26209527159145	-1.5963664034102187
81.26209527159145	-1.6616912270421471
81.26209527159145	-1.7270160506740764
81.33847360568544	-1.4657286161361265
81.33847360568544	-1.4004037925041972
81.33847360568544	-1.2044293216084103
81.33847360568544	-1.139104497976482
81.33847360568544	-1.0737796743445527
81.33847360568544	-0.9866799095019809
81.33847360568544	-1.3350789688722688
81.33847360568544	-1.2697541452403396
81.41485193977942	-2.5109376542367547
81.41485193977942	-2.380288006972897
81.41485193977942	-2.4456128306048255
81.56760860796737	-2.3149869033205004
81.72036527615532	-2.627118113985916
81.72036527615532	-2.561793290353987
81.72036527615532	-2.4964684667220585
81.72036527615532	-2.6924429376178445
81.72036527615532	-2.431143643090129
81.79674361024931	-2.7722962487133014
81.87312194434327	-2.3694716963061726
82.02587861253122	-1.9993214157047747
82.02587861253122	-2.053758768731382
82.17863528071919	-2.1191073123428428
82.17863528071919	-2.2497569596067013
82.17863528071919	-2.3150817832386297
82.17863528071919	-2.184432135974772
82.33139194890714	-1.980315782104527
82.33139194890714	-2.053806208690447
82.59871611823604	-1.8742044536668239
82.63690528528304	-1.8143292953324384
82.63690528528304	-1.7707794129111525
82.78966195347098	-2.126460505997854
82.78966195347098	-2.1917853296297825
82.78966195347098	-1.9304860351020672
82.78966195347098	-1.9958108587339956
82.78966195347098	-2.061135682365925
82.86604028756497	-2.598262758884884
82.86604028756497	-2.2716386407252394
82.86604028756497	-2.4676131116210263
82.86604028756497	-2.5329379352529555
82.86604028756497	-2.663587582516813
82.94241862165893	-2.4023001479788624
82.98060778870592	-2.3260937837364963
83.27848329167244	-2.4633221673236347
83.55344529441075	-2.5403029888977313
84.01171529897462	-2.522228364494125
84.08809363306858	-2.4351404596413193
84.16447196716257	-2.3807149666044785
84.21539085655854	-2.2791064809479886
84.24085030125653	-2.195639826303779
84.31722863535052	-2.141214333266938
84.3936069694445	-2.065013899019454
84.54636363763245	-1.9942690600643962
84.62274197172641	-1.923512361119573
84.62274197172641	-1.8581875374876438
84.77549863991439	-1.7901645661839174
84.96644447514933	-1.8582409074415915
85.0046336421963	-1.9235716610684044
85.0046336421963	-1.9888964847003328
85.15739031038424	-2.163119734365009
85.15739031038424	-2.0977949107330796
85.15739031038424	-2.228444557996937
85.15739031038424	-2.2937693816288665
85.23376864447823	-2.3808810064612045
85.23376864447823	-2.065144358906881
85.38652531266618	-2.471633648151749
85.84479531723005	-2.5225130042485127
86.3030653217939	-2.4980873553251364
86.50674087937784	-2.4028536141679497
86.60857865816982	-2.3157696626450663
86.91409199454571	-2.333962886946334
86.91409199454571	-2.395658553709821
86.9904703286397	-2.1470731682114144
86.9904703286397	-2.2069542565406826
86.9904703286397	-2.272279080172611
87.06684866273366	-2.0763164692665903
87.14322699682765	-2.011003505624428
87.21960533092161	-1.9184718654689608
87.2959836650156	-1.771502872286887
87.2959836650156	-1.8259402253134942
87.44874033320355	-1.646320680305223
87.44874033320355	-1.7062017686344904
87.52511866729753	-1.5864514519657211
87.83063200367343	-1.6917444411095586
87.83063200367343	-1.7570692647414887
87.83063200367343	-1.6264196174776302
87.90701033776742	-2.098221870364661
87.90701033776742	-1.8369225758369456
87.90701033776742	-1.902247399468874
87.90701033776742	-1.510298457677301
87.90701033776742	-2.0328970467327316
87.90701033776742	-1.5756232813092295
87.90701033776742	-1.455861104650693
87.90701033776742	-1.9675722231008033
87.98338867186138	-2.228883377618285
87.98338867186138	-2.1635585539863564
88.05976700595536	-2.2887763259373193
88.13614534004932	-2.46843145091489
88.13614534004932	-2.5337562745468194
88.13614534004932	-2.370444215466997
88.36528034233126	-2.8821909138864044
88.36528034233126	-2.9475157375183336
88.36528034233126	-3.012840561150262
88.36528034233126	-3.0781653847821913
88.36528034233126	-3.1434902084141196
88.36528034233126	-3.208815032046049
88.36528034233126	-2.816866090254475
88.41110734278766	-2.7167084766793774
88.44165867642525	-2.497512145821479
88.44165867642525	-2.4321873221895496
88.44165867642525	-2.562836969453407
88.44165867642525	-2.6281617930853365
88.5944153446132	-2.3596279048002717
88.67079367870718	-2.011240705419751
88.67079367870718	-2.2725399999474662
88.67079367870718	-1.8914785287612146
88.67079367870718	-1.9459158817878217
88.67079367870718	-2.207215176315538
88.67079367870718	-2.0765655290516793
88.67079367870718	-2.1418903526836086
88.8693773473515	-1.795699623407777
88.97630701508308	-1.7064389684298131
89.00176645978107	-1.6411180981278068
89.05268534917707	-2.0693665152636287
89.05268534917707	-1.8733920443678427
89.05268534917707	-1.938716867999771
89.05268534917707	-2.0040416916317003
89.10360423857304	-2.1492158730291644
89.25636090676099	-2.24359767158815
89.46003646434491	-2.1492712196480728
89.51095535374091	-1.8662048905695583
89.51095535374091	-1.9351588710699277
89.51095535374091	-2.000483694701857
89.51095535374091	-2.0658085183337853
89.5873336878349	-1.543221789268121
89.5873336878349	-1.6085466129000494
89.5873336878349	-1.6738714365319787
89.5873336878349	-1.739196260163907
89.5873336878349	-1.4778969656361918
89.5873336878349	-1.8045210837958363
89.61279313253289	-1.4016886247288634
89.74009035602285	-2.2727060398041923
89.76554980072083	-2.1928685420284237
89.8164686901168	-2.4686923706897455
89.8164686901168	-2.599342017953603
89.8164686901168	-2.403367547057816
89.8164686901168	-2.5340171943216747
89.8164686901168	-2.338042723425888
89.96922535830478	-2.817115150039564
89.96922535830478	-3.013089620935351
89.96922535830478	-3.0784144445672803
89.96922535830478	-3.1437392681992087
89.96922535830478	-2.8824399736714934
89.96922535830478	-2.9477647973034227
90.04560369239874	-2.751802186397402
90.09143069285514	-2.6516445728223044
90.12198202649273	-2.443335712569726
90.12198202649273	-2.497773065596334
90.12198202649273	-2.5630978892282625
90.27473869468068	-2.3816637657857704
90.32565758407668	-2.2836844369977207
90.58025203105657	-2.3889695194817158
90.58025203105657	-2.3309030095866676
90.58025203105657	-2.5196191667455734
90.58025203105657	-2.5849439903775027
90.58025203105657	-2.650268814009431
90.58025203105657	-2.454294343113644
90.73300869924455	-2.7954588087265835
90.73300869924455	-2.860783632358512
90.73300869924455	-2.926108455990441
90.73300869924455	-2.9914332796223704
90.73300869924455	-3.0567581032542988
90.73300869924455	-3.122082926886228
90.73300869924455	-3.1874077505181564
90.73300869924455	-3.2527325741500857
90.73300869924455	-3.318057397782014
90.73300869924455	-3.3833822214139433
90.73300869924455	-3.448707045045872
90.73300869924455	-3.514031868677801
90.73300869924455	-2.730133985094654
90.8857653674325	-3.8624546480276205
90.8857653674325	-3.7971298243956917
90.93668425682847	-3.702779652476083
91.00033286857345	-3.5739544669712506
91.03852203562045	-3.10761373937153
91.03852203562045	-2.5886443071845395
91.03852203562045	-2.715664797579957
91.03852203562045	-2.7809896212118854
91.03852203562045	-2.8463144448438147
91.03852203562045	-2.911639268475744
91.03852203562045	-3.6447289559007237
91.03852203562045	-3.0422889157396016
91.03852203562045	-2.650339973948028
91.03852203562045	-3.1729385630034592
91.03852203562045	-3.2382633866353876
91.03852203562045	-3.303588210267317
91.03852203562045	-3.368913033899246
91.03852203562045	-3.434237857531175
91.03852203562045	-3.499562681163104
91.03852203562045	-2.9769640921076723
91.1912787038084	-1.9463072614501042
91.1912787038084	-2.0116320850820335
91.1912787038084	-2.076956908713962
91.1912787038084	-2.142281732345891
91.1912787038084	-2.2076065559778204
91.1912787038084	-2.272931379609749
91.1912787038084	-2.338256203241678
91.1912787038084	-0.9119975539445635
91.1912787038084	-0.9664349069711715
91.1912787038084	-1.0317597306031
91.1912787038084	-1.0970845542350292
91.1912787038084	-1.1624093778669575
91.1912787038084	-1.2277342014988868
91.1912787038084	-1.2930590251308152
91.1912787038084	-1.3583838487627444
91.1912787038084	-1.4237086723946737
91.1912787038084	-1.489033496026602
91.1912787038084	-1.5543583196585313
91.1912787038084	-1.6196831432904597
91.1912787038084	-1.685007966922389
91.1912787038084	-1.7503327905543182
91.1912787038084	-1.8156576141862466
91.1912787038084	-1.8809824378181759
91.1912787038084	-2.534230674137465
91.1912787038084	-2.472535007373976
91.26765703790238	-2.4090366221660338
91.34403537199634	-4.755298397602579
91.34403537199634	-4.885948044866437
91.34403537199634	-4.951272868498366
91.34403537199634	-3.644776395859788
91.34403537199634	-3.7101012194917167
91.34403537199634	-3.7754260431236455
91.34403537199634	-3.8407508667555743
91.34403537199634	-3.906075690387503
91.34403537199634	-3.9714005140194324
91.34403537199634	-4.036725337651362
91.34403537199634	-4.10205016128329
91.34403537199634	-4.167374984915218
91.34403537199634	-4.232699808547148
91.34403537199634	-4.298024632179077
91.34403537199634	-4.363349455811006
91.34403537199634	-4.428674279442935
91.34403537199634	-4.493999103074863
91.34403537199634	-4.559323926706792
91.34403537199634	-4.8206232212345075
91.42041370609033	-4.689985433960416
91.42041370609033	-4.624660610328487
91.4662407065467	-3.5446306422744565
91.49679204018429	-3.1947846641526985
91.49679204018429	-2.8028357223611255
91.49679204018429	-2.868160545993054
91.49679204018429	-2.933485369624983
91.49679204018429	-2.9988101932569124
91.49679204018429	-3.064135016888841
91.49679204018429	-2.6104904083337788
91.49679204018429	-2.7375108987291963
91.49679204018429	-3.2601094877846277
91.49679204018429	-3.325434311416557
91.49679204018429	-3.390759135048486
91.49679204018429	-3.4560839586804146
91.49679204018429	-2.672186075097268
91.49679204018429	-3.12945984052077
91.61135954132527	-2.5615145805944826
91.64954870837227	-2.4181688142859654
91.64954870837227	-2.483493637917894
91.64954870837227	-2.352843990654036
91.64954870837227	-2.287519167022108
91.64954870837227	-2.2221943433901785
91.64954870837227	-2.1568695197582493
91.72592704246622	-1.7776344869959848
91.72592704246622	-2.0988148698529683
91.72592704246622	-1.9028403989571814
91.72592704246622	-1.837515575325253
91.72592704246622	-2.033490046221039
91.72592704246622	-1.9681652225891106
91.80230537656021	-1.6415529644192324
91.80230537656021	-1.7068777880511607
92.00598093414416	-1.5472265124791553
92.03144037884215	-1.2877457497155822
92.03144037884215	-1.3367393674395291
92.03144037884215	-1.4673890147033868
92.03144037884215	-1.4020641910714575
92.10781871293611	-1.8375748752740835
92.10781871293611	-1.7722500516421542
92.10781871293611	-1.9028996989060118
92.10781871293611	-1.706925228010225
92.1460078799831	-1.636162599070519
92.1841970470301	-1.9682363825277074
92.1841970470301	-2.0335612061596358
92.1841970470301	-2.098886029791565
92.26057538112406	-2.1714810271501417
92.33695371521804	-2.2513343382455986
92.33695371521804	-2.316659161877527
92.33695371521804	-2.3819839855094562
92.413332049312	-2.6432951400269378
92.413332049312	-2.5779703163950094
92.413332049312	-2.708619963658867
92.413332049312	-2.51264549276308
92.413332049312	-2.447320669131151
92.52789955045299	-2.0934956644428517
92.94798038796986	-2.05001101196528
93.02435872206382	-1.0538193115681311
93.02435872206382	-1.2497937824639171
93.02435872206382	-1.3151186060958464
93.02435872206382	-1.5110930769916333
93.02435872206382	-1.5764179006235617
93.02435872206382	-1.641742724255491
93.02435872206382	-1.7070675478874193
93.02435872206382	-1.7723923715193486
93.02435872206382	-1.8377171951512778
93.02435872206382	-1.9030420187832062
93.02435872206382	-1.9683668424151355
93.02435872206382	-0.9231696643042726
93.02435872206382	-0.9884944879362019
93.07527761145982	-1.1554436105443084
93.1261965008558	-1.4094924979949859
93.29932072480213	-1.053862007531289
93.32987205843975	-0.9177733689606766
93.32987205843975	-0.9667669866846236
93.4444395595807	-1.287965159526256
93.4826287266277	-1.206315059981228
93.4826287266277	-1.1409902363492996
93.55900706072165	-1.598275861762568
93.59719622776865	-1.4839633504015755
93.63538539481564	-1.6853874865949052
93.63538539481564	-1.4095715645934268
93.67357456186264	-1.3369943572195018
93.71176372890963	-1.7507241702166008
93.82633123005058	-1.5438800187001425
93.94089873119154	-1.620110102922041
93.94089873119154	-1.6854349265539703
94.32279040166142	-1.8161438737666584
94.32279040166142	-1.8814686973985877
94.34824984635941	-1.7435646897277701
94.55192540394336	-1.9794915128157795
94.66649290508431	-1.9196282144711603
94.7046820721313	-2.0557275270325617
94.7046820721313	-1.7799116050310841
94.7046820721313	-1.8452364286630134
94.7046820721313	-1.7145867813991549
94.7810604062253	-1.6420155040201116
94.97964407486961	-2.020930317058692
95.23933041078914	-2.0830292234742283
95.31570874488312	-2.1429221717932627
95.54484374716506	-1.8381085748135604
95.59067074762143	-2.121189926545778
95.62122208125902	-1.6203710226968964
95.62122208125902	-1.4897213754330387
95.62122208125902	-1.751020669960755
95.62122208125902	-1.4243965518011104
95.62122208125902	-1.555046199064968
95.62122208125902	-1.903445258435255
95.62122208125902	-1.9687700820671843
95.62122208125902	-2.0340949056991127
95.62122208125902	-1.6856958463288256
95.69760041535301	-1.3536398528562863
95.92673541763494	-1.8599428159730333
95.92673541763494	-1.4534772467076982
95.92673541763494	-1.5841268939715558
95.92673541763494	-1.6639683450772464
95.92673541763494	-1.7292931687091757
95.92673541763494	-1.5188020703396266
95.92673541763494	-1.794617992341105
95.96492458468191	-1.383621906985102
96.19405958696385	-1.9743027672930902
96.3468162551518	-1.9144453989433545
96.53776209038674	-1.8382627546805201
96.76689709266867	-1.740311099201925
96.84327542676266	-1.8020186259551796
96.9960320949506	-1.8818837970404028
96.9960320949506	-2.0125334443042604
96.9960320949506	-1.9472086206723311
97.11823742950097	-1.668508349159727
97.14878876313855	-1.7512578697560777
97.3015454313265	-1.8964478644732292
97.3015454313265	-2.143230531527183
97.3015454313265	-1.9617726881051585
97.3015454313265	-1.8311230408413008
97.3015454313265	-2.039799560776629
97.37792376542049	-2.328329391807414
97.41611293246748	-2.246679292262386
97.60705876770243	-2.186827853907533
97.60705876770243	-2.121503030275604
97.72926410225276	-2.0257122649324018
97.75981543589037	-1.9400689068331118
97.75981543589037	-1.8747440832011835
97.75981543589037	-1.8130484164376952
97.83619376998433	-1.7568083449666334
97.91257210407832	-1.718714057837774
98.06532877226627	-1.2288016005778397
98.06532877226627	-1.1634767769459105
98.06532877226627	-1.5554257187374843
98.06532877226627	-1.6207505423694126
98.06532877226627	-1.1090394239193033
98.11624766166227	-1.4610755468178755
98.14170710636026	-1.3159132254101777
98.14170710636026	-1.381238049042107
98.21808544045422	-1.6860990859808744
98.21808544045422	-1.7514239096128037
98.3326529415952	-1.0546435808568777
98.37084210864217	-1.1925574718524992
98.37084210864217	-1.2669551876555296
98.37084210864217	-1.1272326482205708
98.37084210864217	-1.5191815900121437
98.42176099803817	-1.5917726340407983
98.44722044273615	-0.9240117235776681
98.44722044273615	-0.9893365472095974
98.44722044273615	-2.0345337253204594
98.44722044273615	-2.0998585489523887
98.44722044273615	-1.969208901688531
98.47267988743414	-0.8514325395387816
98.52359877683014	-2.252294997416656
98.52359877683014	-1.4302909667148835
98.52359877683014	-1.8095378594669151
98.52359877683014	-1.8875647321383857
98.52359877683014	-2.3176198210485843
98.52359877683014	-2.1869701737847267
98.52359877683014	-2.448269468312442
98.52359877683014	-2.3829446446805136
98.5617879438771	-1.3431971318671954
98.6381662779711	-1.713382992437892
98.79092294615904	-1.6480818887854953
98.82911211320604	-1.5700609461089083
98.82911211320604	-1.4956632303058779
99.05824711548797	-1.1962933686288348
99.05824711548797	-1.261618192260764
99.05824711548797	-1.01120636833837
99.05824711548797	-1.3922678395246217
99.05824711548797	-1.1309685449969056
99.05824711548797	-1.0656437213649772
99.05824711548797	-1.3269430158926925
99.13462544958193	-1.6934997195949482
99.13462544958193	-1.7588245432268783
99.13462544958193	-1.4576045231463164
99.21100378367592	-1.8169029131116918
99.28738211776991	-1.6046090962976889
99.32557128481687	-1.5175152614499998
99.44013878595786	-2.187112493661921
99.51651712005182	-2.121799530019757
99.51651712005182	-1.9911498827558995
99.51651712005182	-2.056474706387829
99.5928954541458	-1.9258369191137374
99.5928954541458	-1.7951872718498798
99.5928954541458	-1.7298624482179505
99.5928954541458	-1.6645376245860213
99.5928954541458	-1.8605120954818082
99.70746295528676	-1.5230182967014922
99.74565212233375	-1.5992365209336254
99.9493276799177	-1.4541018728353823
100.05116545870966	-1.4033094899969027
100.12754379280364	-1.2073468790908821
100.12754379280364	-1.3379965263547406
100.12754379280364	-1.2726717027228114
100.20392212689761	-1.14203391544872
100.2548410162936	-1.0404254297922302
100.28030046099158	-0.9678462457533428
100.35667879508557	-0.9025332821111798
100.35667879508557	-0.5759091639515352
100.43305712917955	-0.6412458475732308
100.43305712917955	-0.7065706712051592
100.43305712917955	-0.7718954948370884
100.43305712917955	-0.8372203184690168
100.62400296441449	-0.5650632033103955
100.78439746601182	-0.47581085032526715
101.27321880421329	-0.5325016014074428
101.73148880877714	-0.5434602319513608
101.80786714287112	-0.6196843861783776
101.80786714287112	-0.49447847421718105
101.80786714287112	-0.6850092098103069
101.88424547696509	-0.7576042071688827
102.34251548152895	-0.7758211514496827
102.8007854860928	-0.7904089388620399
102.87716382018678	-0.8593747793521764
102.87716382018678	-0.9246996029841048
102.95354215428077	-1.9045838174528047
102.95354215428077	-1.7086093465570178
102.95354215428077	-1.6432845229250894
102.95354215428077	-1.8392589938208763
102.95354215428077	-1.773934170188947
103.02992048837474	-1.512646735650998
103.02992048837474	-1.3166722647552112
103.02992048837474	-1.3819970883871404
103.02992048837474	-1.4473219120190688
103.02992048837474	-1.5779715592829264
103.07574748883111	-1.2208696394222427
103.10629882246872	-1.0771597714279046
103.10629882246872	-1.0118349477959763
103.10629882246872	-1.1352262813229528
103.25905549065666	-0.7070094908265059
103.38126082520702	-0.9378428436429482
103.41181215884463	-0.8521994855436592
103.41181215884463	-0.78687466191173
103.4881904929386	-0.7397074826117693
103.56456882703257	-1.0227935783398943
104.02283883159643	-1.0518979932260146
104.0992171656904	-1.251513480980008
104.0992171656904	-1.1208638337161503
104.0992171656904	-0.9248893628203634
104.0992171656904	-0.8704520097937563
104.0992171656904	-0.9902141864522926
104.0992171656904	-1.1861886573480795
104.17559549978438	-1.3168501646017035
104.17559549978438	-1.3821749882336327
104.48110883616029	-1.229797839718196
104.48110883616029	-1.3604474869820535
104.48110883616029	-1.1644730160862666
104.48110883616029	-1.1027773493227793
104.48110883616029	-1.2951226633501243
104.63386550434825	-1.0338470888019415
104.68478439374424	-0.9394969168823337
104.71024383844222	-0.8651031544092254
105.09213550891211	-0.9395601701610863
105.13032467595909	-0.8678902520042691
105.16851384300608	-1.00126769691434
105.16851384300608	-1.0665925205462692
105.24489217710006	-1.1355583610364048
105.70316218166391	-1.1719210896594063
105.77954051575789	-1.2517744007548632
105.77954051575789	-1.0666874004643985
105.77954051575789	-1.1211247534910056
106.12324301918079	-1.1075687851883016
106.16143218622777	-1.1792505633348842
106.16143218622777	-1.2445753869668135
106.3905671885097	-1.0558948097772065
106.46694552260368	-0.9905818461350435
106.46694552260368	-0.9361444931084364
106.6960805248856	-0.8926301906564484
107.07797219535549	-0.794702255157385
107.07797219535549	-0.7293774315254566
107.07797219535549	-0.8600270787893143
107.15435052944946	-0.6695082031859547
107.23072886354345	-0.968925504822062
107.23072886354345	-0.919931887098115
107.30710719763742	-1.0342621884437566
107.30710719763742	-1.0995870120756859
107.30710719763742	-1.1649118357076143
107.45986386582537	-1.3173601441616478
107.45986386582537	-1.2574790558323796
107.84175553629525	-1.346452699058002
107.91813387038923	-1.4045310689428163
108.0454310938792	-1.2484970902494856
108.19818776206715	-1.1505335747811234
108.22364720676514	-1.0017420965049855
108.22364720676514	-1.0670669201369147
108.22364720676514	-0.9364172728730571
108.26947420722152	-0.8384371534190231
108.30002554085911	-0.7549712894407987
108.52916054314105	-0.6969403595150494
108.60553887723502	-0.6352565527413274
108.75829554542297	-0.5336638804045251
109.06380888179888	-0.7514607324700195
109.06380888179888	-0.6208110852061619
109.06380888179888	-0.6861359088380912
109.14018721589285	-0.8167974160917151
109.33877088453718	-0.723196004859342
109.52207888636273	-0.8023400885667833
109.52207888636273	-0.8767378043698137
109.90397055683262	-0.9475656632532337
109.9421597238796	-0.8604718284055455
110.36224056139648	-0.8060997053226515
110.48953778488644	-0.6936156090506058
110.51499722958442	-0.6210364250117184
110.59137556367841	-0.5557234613695563
110.59137556367841	-0.49039863773762704
110.66775389777239	-0.3597608504635357
110.66775389777239	-0.42508567409546405
110.82051056596033	-0.2835722762058168
110.89688890005431	-0.21825931256365383
111.20240223643022	-0.2146775956542779
111.66067224099407	-0.26555695175104255
111.73705057508805	-0.20750230184576068
111.88980724327601	-0.1530886687986852
112.27169891374588	-0.10959808632623069
112.32261780314188	-0.018877071275062107
112.42445558193384	0.031915311563417426
112.47537447132983	0.12626548348302524
112.50083391602782	0.19521551065347342
112.57721225012179	0.31496582732224354
112.57721225012179	0.24964100369031428
112.69941758467215	0.41511158090757494
112.80634725240373	0.5000172476434095
112.92091475354468	0.33668739857893826
113.03548225468565	0.1189201964878599
113.03548225468565	0.24956984375171753
113.03548225468565	-0.01172945077599774
113.03548225468565	-0.077054274407927
113.03548225468565	-0.14237909803985627
113.03548225468565	0.18424502011978827
113.03548225468565	0.053595372855930634
113.11186058877962	-0.33836542892540855
113.11186058877962	-0.21315951696421198
113.11186058877962	-0.2730406052934802
113.18823892287361	-0.4037021125471041
113.26461725696758	-0.6214633846432998
113.26461725696758	-0.5561385610113714
113.29007670166557	-0.48355937697248397
113.34099559106156	-0.969874304003354
113.34099559106156	-0.7085750094756378
113.34099559106156	-0.773899833107567
113.34099559106156	-0.9045494803714247
113.34099559106156	-0.8392246567394954
113.41737392515553	-1.051542193533031
113.79926559562541	-1.0969659543373673
114.25753560018927	-1.147845310434132
114.71580560475313	-1.1914663527940146
115.17407560931699	-1.2423457088907774
115.63234561388084	-1.28596675125066
116.0906156184447	-1.3295877936105436
116.54888562300856	-1.3804671497073073
116.7780206252905	-1.4331255042689923
117.00715562757243	-1.5148171137782027
117.23629062985435	-1.58562125268209
117.3890472980423	-1.6455260609908908
117.54180396623026	-1.6945433986943703
117.69456063441821	-1.7598919423058312
117.84731730260616	-1.819796750614631
118.00007397079412	-1.8688140883181106
118.15283063898207	-1.9341626319295715
118.381965641264	-2.0013376139650187
118.84023564582786	-1.979633832692973
119.29850565039172	-1.9797049926315706
119.60401898676763	-1.9071692952218244
119.75677565495558	-1.8309807209641065
119.96045121253951	-1.7910916220506374
120.36780232770738	-1.7222008948290215
120.82607233227124	-1.656947231135689
121.28434233683511	-1.5916935674423573
121.74261234139897	-1.5264399037490248
122.20088234596282	-1.4611862400556923
122.58277401643271	-1.4013644516752546
122.86282790811062	-1.3342685362382491
123.11742235509054	-1.2617249321686588
123.49931402556042	-1.1783136241433594
123.72844902784234	-1.1021369098754068
124.03396236421825	-1.0150845849919001
124.33947570059416	-0.9352905738452728
124.64498903697006	-0.1550692870896322
124.69590792636606	-0.8264712144109669
124.72136737106405	-0.4817052652390421
124.72136737106405	-0.22040597071132595
124.72136737106405	-0.6123549125028998
124.72136737106405	-0.6776797361348281
124.72136737106405	-0.7430045597667574
124.72136737106405	-0.2857307943432552
124.72136737106405	-0.3510556179751845
124.72136737106405	-0.41638044160711285
124.72136737106405	-0.5470300888709705
124.874124039252	0.0027634567182319714
124.874124039252	-0.046230161005714976
124.91231320629899	-0.13061398819183978
125.40877237790983	-0.16244620072417337
125.86704238247368	-0.206067243084056
125.94342071656766	-0.32947043660079967
125.94342071656766	-0.2641456129688704
126.32531238703754	-0.369450462102475
126.40169072113152	-0.5581784792511479
126.40169072113152	-0.6235033028830763
126.4780690552255	-0.4565739469245793
126.85996072569539	-0.11186334437156376
126.85996072569539	-0.2425129916354214
126.85996072569539	-0.30783781526734977
126.85996072569539	-0.17718816800349213
126.88542017039337	-0.035655003464235335
126.93633905978936	-0.5800364403901535
126.93633905978936	-0.46571799903427813
126.97452822683634	-0.37862416418658995
127.21130106252767	-0.6323389952588547
127.24185239616526	-0.5510506254016949
127.4455279537492	-0.463982487198499
127.47098739844719	-0.32970763639612244
127.47098739844719	-0.38414498942272957
127.54736573254117	-0.28616961396460283
127.85287906891708	-0.29710452452898917
127.85287906891708	-0.4277541717928468
127.85287906891708	-0.36242934816091843
127.92925740301105	-0.49309085541454145
128.00563573710502	-0.6890771863000946
128.00563573710502	-0.6237523626681654
128.00563573710502	-0.754402009932023
128.00563573710502	-0.558427539036237
128.31114907348092	-0.7544494498910881
128.31114907348092	-0.6927537831276007
128.3875274075749	-0.9504357807766413
128.3875274075749	-0.8197861335127836
128.3875274075749	-0.885110957144712
128.4257165746219	-0.6129301220065582
128.54028407576286	-0.5585105589646
128.54028407576286	-0.504073205937992
128.7694190780448	-0.8488786884091377
128.7694190780448	-0.7835538647772085
128.7694190780448	-0.7182290411452801
128.92217574623274	-0.6057488982031574
128.92217574623274	-0.6674445649666456
128.99855408032673	-0.5368067776925534
128.99855408032673	-0.47692568936328517
129.22768908260866	-0.40619271039799454
129.53320241898456	-0.319140385514487
129.91509408945444	-0.23209992062074658
130.22060742583034	-0.17226627225054258
130.52612076220623	-0.11243262388033948
130.65341798569622	-0.007206841345174908
130.6788774303942	0.07263065643059452
130.7552557644882	0.20326844370468589
130.7552557644882	0.11616867886211413
131.0225799338171	0.2413330808591292
131.0607691008641	0.3048373960619548
131.48084993838097	0.15960589138062176
131.9773091099918	0.09420397781521217
131.9773091099918	0.18946934561177553
132.2828224463677	0.1268189496721126
132.2828224463677	0.07238159664550547
132.40502778091806	0.19430229144148026
132.74109245093155	-0.02567679874098605
132.74109245093155	0.09952911322021141
132.89384911911952	0.014220206832328053
133.16117328844842	0.13212629509246288
133.19936245549542	0.3335385712960264
133.19936245549542	0.20651808090060975
133.3012002342874	0.2827145618181728
133.6576324600593	0.24636764651485787
133.6576324600593	0.1810428228829286
133.73401079415328	0.10481866865591272
133.81038912824724	0.3552186325885405
133.81038912824724	0.2898938089566112
133.8867674623412	0.4096441256253822
134.08535113098554	0.20275134815088158
134.11590246462316	0.286217212129106
134.11590246462316	0.34428372202415414
134.574172469187	0.31155015026959365
134.574172469187	0.37143123859886185
134.72692913737495	0.15910184181556009
134.72692913737495	0.22442666544748846
135.03244247375085	0.1372794606458525
135.03244247375085	0.26792910790971103
135.03244247375085	0.31873730406787715
135.03244247375085	0.20260428427778177
135.10882080784484	0.06105530641883661
135.10882080784484	-0.004269517213092655
135.10882080784484	-0.06959434084502192
135.28703692073077	-0.14583430839172706
135.33795581012674	-0.232941979894143
135.64346914650267	-0.28742677287981433
135.71984748059663	-0.3636509271068311
135.79622581469062	-0.42898761072852576
135.79622581469062	-0.16768831620081048
135.79622581469062	-0.23301313983273975
135.9107933158316	-0.09149381194820894
135.99990137227456	-0.022553668102566427
136.05082026167054	-0.392735575343341
136.1017391510665	-0.17862322676519593
136.1017391510665	-0.24031889352868419
136.1017391510665	-0.30564371716061345
136.30541470865046	-0.5451996971170621
136.35633359804643	-0.45084952519745425
136.56000915563038	-0.5996765834428901
136.63638748972437	-0.6577549533277045
136.63638748972437	-0.7884046005915621
136.63638748972437	-0.8537294242234914
136.63638748972437	-0.7230797769596329
137.01827916019425	-0.8456231212183312
137.09465749428824	-0.7558133487141943
137.1710358283822	-0.7122753262826746
137.1710358283822	-0.6469505026507463
137.2219547177782	-0.5453420169942556
137.24741416247616	-0.46731909765270796
137.37471138596612	-0.3820536778939658
137.5274680541541	-0.28409016242560536
137.68022472234205	-0.17523917635192188
137.78206250113402	-0.03734702867087236
137.78206250113402	-0.10267185230280074
137.93481916932194	0.06333835444881863
138.1257650045569	0.006149483796465738
138.1639541716039	-0.05918126983034533
138.31671083979182	-0.23340451949502228
138.31671083979182	-0.16807969586309301
138.3930891738858	-0.30599951685359805
138.66041334321474	-0.3886043455748007
138.85135917844968	-0.5093034614248628
138.88954834549668	-0.440355410919377
139.15687251482558	-0.610967293700261
139.61514251938945	-0.62555508111262
139.69152085348344	-0.6691168235236722
139.86973696636937	-0.7562442616756977
139.99703418985933	-0.854251263773202
140.14979085804728	-0.9522622192006276
140.22616919214124	-0.9196116673744292
140.30254752623523	-1.039385704022731
140.49349336147017	-0.935984383246593
140.53168252851717	-0.8543342837015651
[truncated: 1,068 more rows]
